# Supplementary material for: Drivers of genetic diversity in secondary metabolic gene clusters within a fungal species
Source: PLoS Biol. 2017 Nov 17;15(11):e2003583. doi: 10.1371/journal.pbio.2003583 (PMC5711037; doi:10.1371/journal.pbio.2003583)
Supplement: S1 Table — (XLSX) [file pbio.2003583.s011.xlsx]

## Sheet: Sheet3
Nickname	Official name	Pubmed ID	Isolation location	Source	Publicly available assembly	Publicly available gene predictions	Publicly available short reads	Estimated coverage of reference genome	Assembler used	Assembly N50 of genome
IF1SWF4	IF1SWF4	27830189	Interior surface of International Space Station	Environmental	Y	N	Y	31.6778	N/A; assembly from Genbank	347455
ISSF21	ISSF21	27830189	HEPA filter from International Space Station	Environmental	Y	N	Y	85.8967	N/A; assembly from Genbank	272069
AF41	AF41	N/A; sequenced by JCVI	Unknown	Clinical	N	N	Y	60.4245	SPADES	320410
AF72	AF72	N/A; sequenced by JCVI	Unknown	Clinical	N	N	Y	70.3283	SPADES	314233
AF90	AF90	N/A; sequenced by JCVI	Unknown	Clinical	N	N	Y	57.9435	SPADES	353371
F12041	F12041	N/A; sequenced by JCVI	Unknown	Clinical	N	N	Y	43.7122	SPADES	278325
F12219	F12219	N/A; sequenced by JCVI	Unknown	Clinical	N	N	Y	65.8506	SPADES	364303
F12636	F12636	N/A; sequenced by JCVI	Unknown	Clinical	N	N	Y	56.7645	SPADES	277894
F13535	F13535	N/A; sequenced by JCVI	Unknown	Clinical	N	N	Y	45.5081	SPADES	279674
F13619	F13619	N/A; sequenced by JCVI	Unknown	Clinical	N	N	Y	65.7169	SPADES	271831
F13952	F13952	N/A; sequenced by JCVI	Unknown	Clinical	N	N	Y	40.3168	SPADES	263222
F14403	F14403	N/A; sequenced by JCVI	Unknown	Clinical	N	N	Y	71.0869	SPADES	397235
F14513G	F14513G	N/A; sequenced by JCVI	Unknown	Clinical	N	N	Y	44.6941	SPADES	289989
F14532	F14532	N/A; sequenced by JCVI	Unknown	Clinical	N	N	Y	56.9624	SPADES	234700
F14946G	F14946G	N/A; sequenced by JCVI	Unknown	Clinical	N	N	Y	57.1347	SPADES	459101
F15390	F15390	N/A; sequenced by JCVI	Unknown	Clinical	N	N	Y	57.1272	SPADES	208841
F15927	F15927	N/A; sequenced by JCVI	Unknown	Clinical	N	N	Y	57.3661	SPADES	370634
F16134	F16134	N/A; sequenced by JCVI	Unknown	Clinical	N	N	Y	66.4719	SPADES	342695
F16216	F16216	N/A; sequenced by JCVI	Unknown	Clinical	N	N	Y	41.1951	SPADES	274247
F16311	F16311	N/A; sequenced by JCVI	Unknown	Clinical	N	N	Y	59.6508	SPADES	379515
F17582	F17582	N/A; sequenced by JCVI	Unknown	Clinical	N	N	Y	54.0116	SPADES	257956
F17729	F17729	N/A; sequenced by JCVI	Unknown	Clinical	N	N	Y	53.8977	SPADES	340071
F17729W	F17729W	N/A; sequenced by JCVI	Unknown	Clinical	N	N	Y	44.366	SPADES	319891
F17764	F17764	N/A; sequenced by JCVI	Unknown	Clinical	N	N	Y	51.2457	SPADES	292553
F18085	F18085	N/A; sequenced by JCVI	Unknown	Clinical	N	N	Y	57.485	SPADES	342875
F7763	F7763	N/A; sequenced by JCVI	Unknown	Clinical	N	N	Y	237.464	SPADES	433769
F5211G	F5211G	N/A; sequenced by JCVI	Unknown	Clinical	N	N	Y	73.9764	SPADES	352174
AF65	AF65 (NCPF 7097)	26037120	UK	Clinical	N	N	Y	184.308	SPADES	520246
Afu1042	Afu 1042/09	26037120	India, Delhi	Clinical	N	N	Y	130.896	SPADES	530458
Afu124	Afu 124/E11	26037120	India, Delhi	Environmental	N	N	Y	158.003	SPADES	507968							0
Afu166	Afu 166/E11	26037120	India, Bihar	Environmental	N	N	Y	135.875	SPADES	582125
Afu218	Afu 218/E11	26037120	India, Delhi	Environmental	N	N	Y	147.834	SPADES	675009
Afu257	Afu 257/E11	26037120	India, Bihar	Environmental	N	N	Y	107.636	SPADES	685340
Afu343	Afu 343/P/11	26037120	India, Delhi	Clinical	N	N	Y	123.535	SPADES	519441
Afu591	Afu 591/12	26037120	India, Delhi	Clinical	N	N	Y	121.892	SPADES	668055
Afu942	Afu 942/09	26037120	India, Delhi	Clinical	N	N	Y	142.093	SPADES	652963
dutch1	08-12-12-13	26037120	Netherlands, Nijmegen	Clinical	N	N	Y	113.485	SPADES	546379
dutch2	08-36-03-25	26037120	Netherlands, Nijmegen	Clinical	N	N	Y	146.826	SPADES	502879
dutch3	08-31-08-91	26037120	Netherlands, Nijmegen	Clinical	N	N	Y	147.351	SPADES	768283
dutch4	08-19-02-61	26037120	Netherlands, Berghem	Environmental	N	N	Y	165.07	SPADES	659157
dutch5	08-19-02-30	26037120	Netherlands, Berghem	Environmental	N	N	Y	144.853	SPADES	703756
dutch6	10-01-02-27	26037120	Netherlands, Nijmegen	Clinical	N	N	Y	149.692	SPADES	693886
dutch7	08-19-02-46	26037120	Netherlands, Nijmegen	Environmental	N	N	Y	156.153	SPADES	560576
dutch8	08-19-02-10	26037120	Netherlands, Nijmegen	Environmental	N	N	Y	166.555	SPADES	879884
leeds1	12-7505446	26037120	UK, Leeds	Clinical	N	N	Y	166.288	SPADES	774600
leeds2	12-7505220	26037120	UK, Leeds	Clinical	N	N	Y	153.992	SPADES	565641
leeds3	09-7500806	26037120	UK, Leeds	Clinical	N	N	Y	140.36	SPADES	692634
leeds4	12-7504652	26037120	UK, Leeds	Clinical	N	N	Y	136.814	SPADES	876204
leeds5	12-7504462	26037120	UK, Leeds	Clinical	N	N	Y	150.685	SPADES	785173
leeds6	12-7505054	26037120	UK, Leeds	Clinical	N	N	Y	160.85	SPADES	768619
A1163	A1163/CEA10	18404212; N/A, sequenced by JCVI (resequencing)	UK	Clinical	Y	Y	Y	144.514	N/A; assembly from Genbank	3791214
Af293	Af293	16372009; 26037120 (resequencing)	UK	Clinical	Y	Y	Y	157.061	N/A; assembly from Genbank	3948441
JCM10253	JCM10253	N/A; sequenced by RIKEN Center for Life Science Technologies	Unclear	Unclear	Y	Y (in RIKEN database not available through Genbank)	Y	125.357	N/A; assembly from Genbank	2594130
LMB35Aa	LMB35Aa	N/A; sequenced by Universidad Nacional Agraria La Molina, Peru	Peruvian rainforest	Environmental	Y	N	Y	85.8069	N/A; assembly from Genbank	717253
Af10	Af10	N/A; sequenced by JCVI	Los Angeles, CA, USA	Clinical	Y	N	N	N/A; no sequencing data in SRA	N/A; assembly from Genbank	151826
Af210	Af210	N/A; sequenced by JCVI	UK, Manchester	Clinical	Y	N	N	N/A; no sequencing data in SRA	N/A; assembly from Genbank	171737
Z5	Z5	26076650	Compost in Nanjing, China	Environmental	Y	Y	N	N/A; no sequencing data in SRA	N/A; assembly from Genbank	2295917
RP-2014	Niveus	N/A; Sequenced at Oklahoma State University	Unclear	Unclear	Y	N	N	N/A; no sequencing data in SRA	N/A; assembly from Genbank	121414
Afum_MO54056EXP	MO54056EXP	N/A; sequenced in this study	Portugal, Oporto	Clinical	N	N	Y; this study	212.609	SPADES	317638
Afum_MO68507EXP	MO68507EXP	N/A; sequenced in this study	Portugal, Oporto	Clinical	N	N	Y; this study	206.044	SPADES	141679
Afum_MO69250EXP	MO69250EXP	N/A; sequenced in this study	Portugal, Oporto	Clinical	N	N	Y; this study	203.767	MASURCA	333834
Afum_MO76959EXP	MO76959EXP	N/A; sequenced in this study	Portugal, Oporto	Clinical	N	N	Y; this study	207.885	MASURCA	521202
Afum_MO78722EXP	MO78722EXP	N/A; sequenced in this study	Portugal, Oporto	Clinical	N	N	Y; this study	180.818	MASURCA	189485
Afum_MO79587EXP	MO79587EXP	N/A; sequenced in this study	Portugal, Oporto	Clinical	N	N	Y; this study	167.15	MASURCA	453243
Afum_MO89263LAB	MO89263LAB	N/A; sequenced in this study	Portugal, Oporto	Clinical	N	N	Y; this study	207.797	MASURCA	365733
Afum_MO91298SB	MO91298SB	N/A; sequenced in this study	Portugal, Oporto	Clinical	N	N	Y; this study	232.543	SPADES	479390
												611401
