# Supplementary material for: Drivers of genetic diversity in secondary metabolic gene clusters within a fungal species
Source: PLoS Biol. 2017 Nov 17;15(11):e2003583. doi: 10.1371/journal.pbio.2003583 (PMC5711037; doi:10.1371/journal.pbio.2003583)
Supplement: S2 Table — (XLSX) [file pbio.2003583.s012.xlsx]

## Sheet: Nonsynonymous variants
Gene	Cluster	Cluster product	AspGD annotation	Variant type	Strains with variant	Number of strains with variant	Reference	Alternate	Nucleotide change	Protein change	Chromosomal nucleotide position
Afu1g00970	Cluster_1	.	Uncharacterized ORF; Has domain(s) with predicted role in transmembrane transport and integral to membrane localization	missense_variant	JCM10253	1	G	A	c.175C>T	p.Pro59Ser	343906
Afu1g00980	Cluster_1	.	Uncharacterized ORF; Has domain(s) with predicted UDP-N-acetylmuramate dehydrogenase activity, flavin adenine dinucleotide binding, oxidoreductase activity, oxidoreductase activity, acting on CH-OH group of donors activity	missense_variant	F7763	1	G	A	c.1270C>T	p.His424Tyr	345339
Afu1g00980	Cluster_1	.	Uncharacterized ORF; Has domain(s) with predicted UDP-N-acetylmuramate dehydrogenase activity, flavin adenine dinucleotide binding, oxidoreductase activity, oxidoreductase activity, acting on CH-OH group of donors activity	missense_variant	dutch3,F13619,JCM10253	3	T	C	c.1054A>G	p.Ile352Val	345555
Afu1g00980	Cluster_1	.	Uncharacterized ORF; Has domain(s) with predicted UDP-N-acetylmuramate dehydrogenase activity, flavin adenine dinucleotide binding, oxidoreductase activity, oxidoreductase activity, acting on CH-OH group of donors activity	missense_variant	dutch3,F13619,JCM10253	3	A	G	c.1040T>C	p.Leu347Pro	345569
Afu1g00980	Cluster_1	.	Uncharacterized ORF; Has domain(s) with predicted UDP-N-acetylmuramate dehydrogenase activity, flavin adenine dinucleotide binding, oxidoreductase activity, oxidoreductase activity, acting on CH-OH group of donors activity	missense_variant	F7763,dutch3,F13619,JCM10253	4	A	G	c.806T>C	p.Leu269Ser	345803
Afu1g00980	Cluster_1	.	Uncharacterized ORF; Has domain(s) with predicted UDP-N-acetylmuramate dehydrogenase activity, flavin adenine dinucleotide binding, oxidoreductase activity, oxidoreductase activity, acting on CH-OH group of donors activity	splice_donor_variant&intron_variant	F7763,dutch3,F13619,JCM10253	4	A	G	c.239+2T>C		346474
Afu1g01000	Cluster_1	.	Uncharacterized ORF; Has domain(s) with predicted oxidoreductase activity, acting on paired donors, with incorporation or reduction of molecular oxygen, 2-oxoglutarate as one donor, and incorporation of one atom each of oxygen into both donors activity	missense_variant	F7763	1	C	T	c.999G>A	p.Met333Ile	349891
Afu1g01000	Cluster_1	.	Uncharacterized ORF; Has domain(s) with predicted oxidoreductase activity, acting on paired donors, with incorporation or reduction of molecular oxygen, 2-oxoglutarate as one donor, and incorporation of one atom each of oxygen into both donors activity	missense_variant	F7763	1	G	A	c.944C>T	p.Pro315Leu	349946
Afu1g01000	Cluster_1	.	Uncharacterized ORF; Has domain(s) with predicted oxidoreductase activity, acting on paired donors, with incorporation or reduction of molecular oxygen, 2-oxoglutarate as one donor, and incorporation of one atom each of oxygen into both donors activity	missense_variant	F7763,dutch3,F13619,JCM10253	4	A	G	c.746T>C	p.Leu249Pro	350144
Afu1g01000	Cluster_1	.	Uncharacterized ORF; Has domain(s) with predicted oxidoreductase activity, acting on paired donors, with incorporation or reduction of molecular oxygen, 2-oxoglutarate as one donor, and incorporation of one atom each of oxygen into both donors activity	missense_variant	dutch3,F13619,JCM10253	3	A	G	c.676T>C	p.Cys226Arg	350214
Afu1g01000	Cluster_1	.	Uncharacterized ORF; Has domain(s) with predicted oxidoreductase activity, acting on paired donors, with incorporation or reduction of molecular oxygen, 2-oxoglutarate as one donor, and incorporation of one atom each of oxygen into both donors activity	stop_gained	F7763	1	G	A	c.658C>T	p.Gln220*	350232
Afu1g01000	Cluster_1	.	Uncharacterized ORF; Has domain(s) with predicted oxidoreductase activity, acting on paired donors, with incorporation or reduction of molecular oxygen, 2-oxoglutarate as one donor, and incorporation of one atom each of oxygen into both donors activity	missense_variant	F7763	1	C	T	c.403G>A	p.Glu135Lys	350547
Afu1g01000	Cluster_1	.	Uncharacterized ORF; Has domain(s) with predicted oxidoreductase activity, acting on paired donors, with incorporation or reduction of molecular oxygen, 2-oxoglutarate as one donor, and incorporation of one atom each of oxygen into both donors activity	stop_gained	F7763	1	G	A	c.361C>T	p.Gln121*	350589
Afu1g01000	Cluster_1	.	Uncharacterized ORF; Has domain(s) with predicted oxidoreductase activity, acting on paired donors, with incorporation or reduction of molecular oxygen, 2-oxoglutarate as one donor, and incorporation of one atom each of oxygen into both donors activity	missense_variant	F7763,dutch3,F13619,JCM10253	4	A	G	c.317T>C	p.Met106Thr	350687
Afu1g01000	Cluster_1	.	Uncharacterized ORF; Has domain(s) with predicted oxidoreductase activity, acting on paired donors, with incorporation or reduction of molecular oxygen, 2-oxoglutarate as one donor, and incorporation of one atom each of oxygen into both donors activity	missense_variant	F7763	1	C	T	c.211G>A	p.Asp71Asn	350793
Afu1g01000	Cluster_1	.	Uncharacterized ORF; Has domain(s) with predicted oxidoreductase activity, acting on paired donors, with incorporation or reduction of molecular oxygen, 2-oxoglutarate as one donor, and incorporation of one atom each of oxygen into both donors activity	missense_variant	F7763	1	G	A	c.166C>T	p.Arg56Cys	350838
Afu1g01000	Cluster_1	.	Uncharacterized ORF; Has domain(s) with predicted oxidoreductase activity, acting on paired donors, with incorporation or reduction of molecular oxygen, 2-oxoglutarate as one donor, and incorporation of one atom each of oxygen into both donors activity	missense_variant	F7763	1	C	T	c.82G>A	p.Ala28Thr	350922
Afu1g01000	Cluster_1	.	Uncharacterized ORF; Has domain(s) with predicted oxidoreductase activity, acting on paired donors, with incorporation or reduction of molecular oxygen, 2-oxoglutarate as one donor, and incorporation of one atom each of oxygen into both donors activity	missense_variant	JCM10253	1	G	C	c.60C>G	p.Ile20Met	350944
Afu1g01010	Cluster_1	.	Uncharacterized ORF; Putative polyketide synthase (PKS), encoded in a predicted secondary metabolite gene cluster	missense_variant	F7763,dutch3,F13619,JCM10253	4	A	G	c.56A>G	p.Gln19Arg	352099
Afu1g01010	Cluster_1	.	Uncharacterized ORF; Putative polyketide synthase (PKS), encoded in a predicted secondary metabolite gene cluster	missense_variant	F7763,dutch3,F13619,JCM10253	4	A	G	c.85A>G	p.Asn29Asp	352128
Afu1g01010	Cluster_1	.	Uncharacterized ORF; Putative polyketide synthase (PKS), encoded in a predicted secondary metabolite gene cluster	missense_variant	F7763	1	G	A	c.451G>A	p.Glu151Lys	352494
Afu1g01010	Cluster_1	.	Uncharacterized ORF; Putative polyketide synthase (PKS), encoded in a predicted secondary metabolite gene cluster	missense_variant	F7763	1	C	T	c.538C>T	p.Arg180Trp	352581
Afu1g01010	Cluster_1	.	Uncharacterized ORF; Putative polyketide synthase (PKS), encoded in a predicted secondary metabolite gene cluster	missense_variant	JCM10253	1	G	A	c.682G>A	p.Glu228Lys	352839
Afu1g01010	Cluster_1	.	Uncharacterized ORF; Putative polyketide synthase (PKS), encoded in a predicted secondary metabolite gene cluster	missense_variant	F7763	1	C	T	c.737C>T	p.Thr246Met	352894
Afu1g01010	Cluster_1	.	Uncharacterized ORF; Putative polyketide synthase (PKS), encoded in a predicted secondary metabolite gene cluster	missense_variant	dutch3,F13619,JCM10253	3	A	G	c.1150A>G	p.Ser384Gly	353326
Afu1g01010	Cluster_1	.	Uncharacterized ORF; Putative polyketide synthase (PKS), encoded in a predicted secondary metabolite gene cluster	missense_variant	F7763,dutch3,F13619,JCM10253	4	A	G	c.1342A>G	p.Thr448Ala	353566
Afu1g01010	Cluster_1	.	Uncharacterized ORF; Putative polyketide synthase (PKS), encoded in a predicted secondary metabolite gene cluster	missense_variant	F7763,dutch3,F13619,JCM10253	4	A	G	c.1390A>G	p.Ser464Gly	353614
Afu1g01010	Cluster_1	.	Uncharacterized ORF; Putative polyketide synthase (PKS), encoded in a predicted secondary metabolite gene cluster	missense_variant	JCM10253	1	C	T	c.1568C>T	p.Ala523Val	353978
Afu1g01010	Cluster_1	.	Uncharacterized ORF; Putative polyketide synthase (PKS), encoded in a predicted secondary metabolite gene cluster	missense_variant	F7763	1	G	A	c.1832G>A	p.Arg611Gln	354295
Afu1g01010	Cluster_1	.	Uncharacterized ORF; Putative polyketide synthase (PKS), encoded in a predicted secondary metabolite gene cluster	missense_variant	JCM10253	1	G	A	c.1970G>A	p.Arg657His	354433
Afu1g01010	Cluster_1	.	Uncharacterized ORF; Putative polyketide synthase (PKS), encoded in a predicted secondary metabolite gene cluster	missense_variant	dutch3,F13619,JCM10253	3	A	G	c.1996A>G	p.Arg666Gly	354459
Afu1g01010	Cluster_1	.	Uncharacterized ORF; Putative polyketide synthase (PKS), encoded in a predicted secondary metabolite gene cluster	missense_variant	JCM10253	1	T	A	c.2291T>A	p.Phe764Tyr	354754
Afu1g01010	Cluster_1	.	Uncharacterized ORF; Putative polyketide synthase (PKS), encoded in a predicted secondary metabolite gene cluster	missense_variant	F7763,dutch3,F13619,JCM10253	4	T	C	c.2410T>C	p.Trp804Arg	355017
Afu1g01010	Cluster_1	.	Uncharacterized ORF; Putative polyketide synthase (PKS), encoded in a predicted secondary metabolite gene cluster	missense_variant	F7763,dutch3,F13619,JCM10253	4	A	G	c.2552A>G	p.Glu851Gly	355159
Afu1g01010	Cluster_1	.	Uncharacterized ORF; Putative polyketide synthase (PKS), encoded in a predicted secondary metabolite gene cluster	missense_variant	F7763	1	G	A	c.2720G>A	p.Arg907Gln	355327
Afu1g01010	Cluster_1	.	Uncharacterized ORF; Putative polyketide synthase (PKS), encoded in a predicted secondary metabolite gene cluster	missense_variant	F7763,dutch3,F13619,JCM10253	4	T	C	c.2999T>C	p.Leu1000Pro	355606
Afu1g01010	Cluster_1	.	Uncharacterized ORF; Putative polyketide synthase (PKS), encoded in a predicted secondary metabolite gene cluster	stop_gained	F7763	1	C	T	c.3466C>T	p.Gln1156*	356073
Afu1g01010	Cluster_1	.	Uncharacterized ORF; Putative polyketide synthase (PKS), encoded in a predicted secondary metabolite gene cluster	missense_variant	F7763,dutch3,F13619,JCM10253	4	A	G	c.3469A>G	p.Ile1157Val	356076
Afu1g01010	Cluster_1	.	Uncharacterized ORF; Putative polyketide synthase (PKS), encoded in a predicted secondary metabolite gene cluster	missense_variant	F7763	1	G	A	c.3520G>A	p.Val1174Met	356127
Afu1g01010	Cluster_1	.	Uncharacterized ORF; Putative polyketide synthase (PKS), encoded in a predicted secondary metabolite gene cluster	missense_variant	F7763	1	C	T	c.3548C>T	p.Pro1183Leu	356155
Afu1g01010	Cluster_1	.	Uncharacterized ORF; Putative polyketide synthase (PKS), encoded in a predicted secondary metabolite gene cluster	missense_variant	F7763	1	C	T	c.3638C>T	p.Pro1213Leu	356245
Afu1g01010	Cluster_1	.	Uncharacterized ORF; Putative polyketide synthase (PKS), encoded in a predicted secondary metabolite gene cluster	missense_variant	F7763,dutch3,F13619,JCM10253	4	A	G	c.3757A>G	p.Lys1253Glu	356364
Afu1g01010	Cluster_1	.	Uncharacterized ORF; Putative polyketide synthase (PKS), encoded in a predicted secondary metabolite gene cluster	missense_variant	F7763,dutch3,F13619,JCM10253	4	A	G	c.4006A>G	p.Ser1336Gly	356613
Afu1g01010	Cluster_1	.	Uncharacterized ORF; Putative polyketide synthase (PKS), encoded in a predicted secondary metabolite gene cluster	missense_variant	F7763,dutch3,F13619,JCM10253	4	A	G	c.4303A>G	p.Asn1435Asp	356910
Afu1g01010	Cluster_1	.	Uncharacterized ORF; Putative polyketide synthase (PKS), encoded in a predicted secondary metabolite gene cluster	missense_variant	F7763	1	G	A	c.4399G>A	p.Gly1467Ser	357006
Afu1g01010	Cluster_1	.	Uncharacterized ORF; Putative polyketide synthase (PKS), encoded in a predicted secondary metabolite gene cluster	missense_variant	F7763,dutch3,F13619,JCM10253	4	A	G	c.4433A>G	p.Gln1478Arg	357040
Afu1g01010	Cluster_1	.	Uncharacterized ORF; Putative polyketide synthase (PKS), encoded in a predicted secondary metabolite gene cluster	missense_variant	F7763,dutch3,F13619,JCM10253	4	A	G	c.4474A>G	p.Asn1492Asp	357081
Afu1g01010	Cluster_1	.	Uncharacterized ORF; Putative polyketide synthase (PKS), encoded in a predicted secondary metabolite gene cluster	missense_variant	F7763,dutch3,F13619,JCM10253	4	A	G	c.4589A>G	p.Tyr1530Cys	357196
Afu1g01010	Cluster_1	.	Uncharacterized ORF; Putative polyketide synthase (PKS), encoded in a predicted secondary metabolite gene cluster	stop_gained	F7763	1	C	T	c.4624C>T	p.Gln1542*	357231
Afu1g01010	Cluster_1	.	Uncharacterized ORF; Putative polyketide synthase (PKS), encoded in a predicted secondary metabolite gene cluster	missense_variant	F7763,dutch3,F13619,JCM10253	4	A	G	c.4717A>G	p.Arg1573Gly	357324
Afu1g01010	Cluster_1	.	Uncharacterized ORF; Putative polyketide synthase (PKS), encoded in a predicted secondary metabolite gene cluster	missense_variant	F7763	1	G	A	c.4838G>A	p.Arg1613Gln	357445
Afu1g01010	Cluster_1	.	Uncharacterized ORF; Putative polyketide synthase (PKS), encoded in a predicted secondary metabolite gene cluster	missense_variant	F7763,dutch3,F13619,JCM10253	4	A	G	c.4853A>G	p.Gln1618Arg	357460
Afu1g01010	Cluster_1	.	Uncharacterized ORF; Putative polyketide synthase (PKS), encoded in a predicted secondary metabolite gene cluster	missense_variant	F7763,dutch3,F13619,JCM10253	4	A	G	c.4880A>G	p.Gln1627Arg	357487
Afu1g01010	Cluster_1	.	Uncharacterized ORF; Putative polyketide synthase (PKS), encoded in a predicted secondary metabolite gene cluster	missense_variant	F7763	1	G	A	c.5230G>A	p.Asp1744Asn	357837
Afu1g01010	Cluster_1	.	Uncharacterized ORF; Putative polyketide synthase (PKS), encoded in a predicted secondary metabolite gene cluster	splice_donor_variant&intron_variant	F7763	1	G	A	c.5388+1G>A		357996
Afu1g01010	Cluster_1	.	Uncharacterized ORF; Putative polyketide synthase (PKS), encoded in a predicted secondary metabolite gene cluster	missense_variant	F7763	1	G	A	c.5653G>A	p.Gly1885Arg	358311
Afu1g01010	Cluster_1	.	Uncharacterized ORF; Putative polyketide synthase (PKS), encoded in a predicted secondary metabolite gene cluster	missense_variant	F7763	1	G	A	c.5758G>A	p.Asp1920Asn	358416
Afu1g01010	Cluster_1	.	Uncharacterized ORF; Putative polyketide synthase (PKS), encoded in a predicted secondary metabolite gene cluster	missense_variant	dutch8,F7763,dutch3,F13619,JCM10253	5	A	G	c.5911A>G	p.Arg1971Gly	358569
Afu1g01010	Cluster_1	.	Uncharacterized ORF; Putative polyketide synthase (PKS), encoded in a predicted secondary metabolite gene cluster	missense_variant	F7763	1	G	A	c.5927G>A	p.Arg1976Gln	358585
Afu1g10270	Cluster_2	Nidulanin-like	Uncharacterized ORF; Ortholog of A. nidulans FGSC A4 : AN9179, A. niger CBS 513.88 : An11g04700, An08g02180, An16g02360, An04g03570 and A. oryzae RIB40 : AO090102000464, AO090005001449, AO090038000402	missense_variant	F17764,AF41,MO78722EXP,F14403,AF90,F12219,AF72,A1163	8	C	T	c.298C>T	p.Arg100Cys	2646160
Afu1g10270	Cluster_2	Nidulanin-like	Uncharacterized ORF; Ortholog of A. nidulans FGSC A4 : AN9179, A. niger CBS 513.88 : An11g04700, An08g02180, An16g02360, An04g03570 and A. oryzae RIB40 : AO090102000464, AO090005001449, AO090038000402	missense_variant	F7763	1	G	A	c.914G>A	p.Gly305Asp	2646837
Afu1g10270	Cluster_2	Nidulanin-like	Uncharacterized ORF; Ortholog of A. nidulans FGSC A4 : AN9179, A. niger CBS 513.88 : An11g04700, An08g02180, An16g02360, An04g03570 and A. oryzae RIB40 : AO090102000464, AO090005001449, AO090038000402	missense_variant	F18085,F17764,ISSF21,AF41,1F1SWF4,F16311,leeds5,MO78722EXP,AF72,AF90,F12219,F14403,A1163	13	C	T	c.925C>T	p.Arg309Trp	2646848
Afu1g10270	Cluster_2	Nidulanin-like	Uncharacterized ORF; Ortholog of A. nidulans FGSC A4 : AN9179, A. niger CBS 513.88 : An11g04700, An08g02180, An16g02360, An04g03570 and A. oryzae RIB40 : AO090102000464, AO090005001449, AO090038000402	missense_variant	LMB35Aa,F7763,MO79587EXP,F15927	4	A	G	c.935A>G	p.Lys312Arg	2646858
Afu1g10280	Cluster_2	Nidulanin-like	Uncharacterized ORF; Has domain(s) with predicted nucleic acid binding, zinc ion binding activity and intracellular localization	missense_variant	LMB35Aa,F7763,MO79587EXP,F15927	4	G	A	c.757G>A	p.Asp253Asn	2648293
Afu1g10280	Cluster_2	Nidulanin-like	Uncharacterized ORF; Has domain(s) with predicted nucleic acid binding, zinc ion binding activity and intracellular localization	missense_variant	dutch4	1	A	C	c.776A>C	p.Glu259Ala	2648312
Afu1g10295	Cluster_2	Nidulanin-like	Uncharacterized ORF; Has domain(s) with predicted ATP binding, DNA binding, helicase activity, nucleic acid binding activity and nucleus localization	missense_variant	LMB35Aa,MO79587EXP,F15927	3	C	T	c.4144G>A	p.Val1382Ile	2650504
Afu1g10295	Cluster_2	Nidulanin-like	Uncharacterized ORF; Has domain(s) with predicted ATP binding, DNA binding, helicase activity, nucleic acid binding activity and nucleus localization	missense_variant	LMB35Aa,MO79587EXP,F15927	3	C	T	c.3475G>A	p.Ala1159Thr	2651173
Afu1g10295	Cluster_2	Nidulanin-like	Uncharacterized ORF; Has domain(s) with predicted ATP binding, DNA binding, helicase activity, nucleic acid binding activity and nucleus localization	missense_variant	F17582	1	C	T	c.2019G>A	p.Met673Ile	2652629
Afu1g10295	Cluster_2	Nidulanin-like	Uncharacterized ORF; Has domain(s) with predicted ATP binding, DNA binding, helicase activity, nucleic acid binding activity and nucleus localization	missense_variant	F14513G,F12041,F13952,F13535	4	C	T	c.1618G>A	p.Gly540Ser	2653030
Afu1g10295	Cluster_2	Nidulanin-like	Uncharacterized ORF; Has domain(s) with predicted ATP binding, DNA binding, helicase activity, nucleic acid binding activity and nucleus localization	missense_variant	LMB35Aa,MO79587EXP,F15927	3	G	C	c.827C>G	p.Ala276Gly	2653821
Afu1g10295	Cluster_2	Nidulanin-like	Uncharacterized ORF; Has domain(s) with predicted ATP binding, DNA binding, helicase activity, nucleic acid binding activity and nucleus localization	missense_variant	LMB35Aa,MO79587EXP,F15927	3	A	C	c.560T>G	p.Ile187Ser	2654088
Afu1g10295	Cluster_2	Nidulanin-like	Uncharacterized ORF; Has domain(s) with predicted ATP binding, DNA binding, helicase activity, nucleic acid binding activity and nucleus localization	missense_variant	leeds5,leeds1,AF90,F16311,leeds2,MO89263LAB,MO76959EXP,F5211G,F16134,MO68507EXP,AF72,F18085,dutch1,dutch2,dutch3,dutch4,dutch5,dutch8,MO69250EXP,F12219,MO54056EXP,AF41,F17764,JCM10253,ISSF21,1F1SWF4,MO78722EXP,F14403,A1163	29	A	G	c.433T>C	p.Ser145Pro	2654215
Afu1g10310	Cluster_2	Nidulanin-like	Uncharacterized ORF; Putative RNase L inhibitor of the ABC superfamily	missense_variant	LMB35Aa,F7763,MO79587EXP,F15927	4	A	T	c.1216A>T	p.Thr406Ser	2657237
Afu1g10320	Cluster_2	Nidulanin-like	Uncharacterized ORF; Ortholog of A. nidulans FGSC A4 : AN1249, A. niger CBS 513.88 : An08g02220, A. oryzae RIB40 : AO090038000398, A. niger ATCC 1015 : 52779-mRNA and Aspergillus wentii : Aspwe1_0168755	missense_variant	AF41,AF72,F12219	3	T	A	c.2082A>T	p.Arg694Ser	2659167
Afu1g10320	Cluster_2	Nidulanin-like	Uncharacterized ORF; Ortholog of A. nidulans FGSC A4 : AN1249, A. niger CBS 513.88 : An08g02220, A. oryzae RIB40 : AO090038000398, A. niger ATCC 1015 : 52779-mRNA and Aspergillus wentii : Aspwe1_0168755	missense_variant	MO89263LAB,F17764,MO69250EXP,MO76959EXP,F16134	5	G	A	c.1993C>T	p.Arg665Cys	2659256
Afu1g10320	Cluster_2	Nidulanin-like	Uncharacterized ORF; Ortholog of A. nidulans FGSC A4 : AN1249, A. niger CBS 513.88 : An08g02220, A. oryzae RIB40 : AO090038000398, A. niger ATCC 1015 : 52779-mRNA and Aspergillus wentii : Aspwe1_0168755	missense_variant	LMB35Aa,F7763,MO79587EXP,F15927	4	G	A	c.1411C>T	p.Leu471Phe	2659838
Afu1g10320	Cluster_2	Nidulanin-like	Uncharacterized ORF; Ortholog of A. nidulans FGSC A4 : AN1249, A. niger CBS 513.88 : An08g02220, A. oryzae RIB40 : AO090038000398, A. niger ATCC 1015 : 52779-mRNA and Aspergillus wentii : Aspwe1_0168755	missense_variant	MO54056EXP,MO68507EXP,dutch5	3	C	T	c.1111G>A	p.Ala371Thr	2660194
Afu1g10320	Cluster_2	Nidulanin-like	Uncharacterized ORF; Ortholog of A. nidulans FGSC A4 : AN1249, A. niger CBS 513.88 : An08g02220, A. oryzae RIB40 : AO090038000398, A. niger ATCC 1015 : 52779-mRNA and Aspergillus wentii : Aspwe1_0168755	missense_variant	F7763	1	C	T	c.403G>A	p.Gly135Ser	2660902
Afu1g10330	Cluster_2	Nidulanin-like	Uncharacterized ORF; Ortholog of A. niger CBS 513.88 : An08g02230, A. oryzae RIB40 : AO090038000397, A. niger ATCC 1015 : 208323-mRNA, Aspergillus wentii : Aspwe1_0036562 and Aspergillus versicolor : Aspve1_0079224	missense_variant	LMB35Aa,MO79587EXP,F15927	3	G	A	c.103G>A	p.Ala35Thr	2661849
Afu1g10330	Cluster_2	Nidulanin-like	Uncharacterized ORF; Ortholog of A. niger CBS 513.88 : An08g02230, A. oryzae RIB40 : AO090038000397, A. niger ATCC 1015 : 208323-mRNA, Aspergillus wentii : Aspwe1_0036562 and Aspergillus versicolor : Aspve1_0079224	missense_variant	F7763	1	C	A	c.252C>A	p.Asn84Lys	2662059
Afu1g10330	Cluster_2	Nidulanin-like	Uncharacterized ORF; Ortholog of A. niger CBS 513.88 : An08g02230, A. oryzae RIB40 : AO090038000397, A. niger ATCC 1015 : 208323-mRNA, Aspergillus wentii : Aspwe1_0036562 and Aspergillus versicolor : Aspve1_0079224	missense_variant	F7763	1	G	A	c.610G>A	p.Ala204Thr	2662474
Afu1g10330	Cluster_2	Nidulanin-like	Uncharacterized ORF; Ortholog of A. niger CBS 513.88 : An08g02230, A. oryzae RIB40 : AO090038000397, A. niger ATCC 1015 : 208323-mRNA, Aspergillus wentii : Aspwe1_0036562 and Aspergillus versicolor : Aspve1_0079224	missense_variant	LMB35Aa,F7763,MO79587EXP,F15927	4	C	T	c.685C>T	p.Pro229Ser	2662549
Afu1g10330	Cluster_2	Nidulanin-like	Uncharacterized ORF; Ortholog of A. niger CBS 513.88 : An08g02230, A. oryzae RIB40 : AO090038000397, A. niger ATCC 1015 : 208323-mRNA, Aspergillus wentii : Aspwe1_0036562 and Aspergillus versicolor : Aspve1_0079224	missense_variant	LMB35Aa,F7763,MO79587EXP,F15927	4	T	C	c.1172T>C	p.Val391Ala	2663036
Afu1g10360	Cluster_2	Nidulanin-like	Uncharacterized ORF; Ortholog(s) have cytoplasm, nucleus localization	missense_variant&splice_region_variant	dutch7	1	A	T	c.251A>T	p.Gln84Leu	2670169
Afu1g10360	Cluster_2	Nidulanin-like	Uncharacterized ORF; Ortholog(s) have cytoplasm, nucleus localization	missense_variant	leeds5,leeds4,F17582,F16216,AF90,F16311,leeds2,MO89263LAB,F7763,F15390,leeds6,MO76959EXP,F5211G,F16134,F13952,AF72,F18085,dutch1,dutch2,dutch3,dutch4,leeds3,dutch7,dutch8,MO69250EXP,F15927,F13619,F12219,leeds1,AF41,F17764,LMB35Aa,F14532,F14513G,MO79587EXP,AF65,F12636,1F1SWF4,MO78722EXP,ISSF21,F12041,F13535,F14403,A1163	44	A	G	c.713A>G	p.Asn238Ser	2670708
Afu1g10360	Cluster_2	Nidulanin-like	Uncharacterized ORF; Ortholog(s) have cytoplasm, nucleus localization	missense_variant	leeds5,leeds4,F17582,F16216,F17764,F16311,leeds2,MO89263LAB,F7763,F15390,leeds6,MO76959EXP,F5211G,F16134,MO91298SB,MO68507EXP,AF72,F17729,dutch1,dutch2,dutch3,dutch4,dutch5,dutch6,dutch7,dutch8,MO69250EXP,F15927,Afu591,Afu218,Afu257,F13619,F12219,MO54056EXP,F18085,leeds1,AF41,Afu942,Afu1042,LMB35Aa,F14532,F14513G,AF90,Afu166,leeds3,MO79587EXP,F14946G,AF65,F13952,JCM10253,F12636,1F1SWF4,F17729W,MO…	61	C	T	c.1421C>T	p.Ala474Val	2671472
Afu1g10360	Cluster_2	Nidulanin-like	Uncharacterized ORF; Ortholog(s) have cytoplasm, nucleus localization	missense_variant	MO54056EXP,MO68507EXP,dutch5	3	A	G	c.1729A>G	p.Thr577Ala	2671780
Afu1g10360	Cluster_2	Nidulanin-like	Uncharacterized ORF; Ortholog(s) have cytoplasm, nucleus localization	missense_variant	LMB35Aa,MO79587EXP,F15927	3	G	T	c.1996G>T	p.Ala666Ser	2672047
Afu1g10360	Cluster_2	Nidulanin-like	Uncharacterized ORF; Ortholog(s) have cytoplasm, nucleus localization	missense_variant	F12636,F13619	2	G	A	c.2005G>A	p.Ala669Thr	2672056
Afu1g10370	Cluster_2	Nidulanin-like	Uncharacterized ORF; Putative MFS multidrug transporter	missense_variant	JCM10253	1	G	T	c.69G>T	p.Gln23His	2673361
Afu1g10370	Cluster_2	Nidulanin-like	Uncharacterized ORF; Putative MFS multidrug transporter	missense_variant	LMB35Aa,MO79587EXP,F15927	3	G	T	c.93G>T	p.Gln31His	2673385
Afu1g10370	Cluster_2	Nidulanin-like	Uncharacterized ORF; Putative MFS multidrug transporter	missense_variant	LMB35Aa	1	A	C	c.290A>C	p.Asp97Ala	2673582
Afu1g10370	Cluster_2	Nidulanin-like	Uncharacterized ORF; Putative MFS multidrug transporter	splice_acceptor_variant&intron_variant	F17764	1	G	A	c.390-1G>A		2673805
Afu1g10370	Cluster_2	Nidulanin-like	Uncharacterized ORF; Putative MFS multidrug transporter	missense_variant	1F1SWF4	1	G	A	c.454G>A	p.Gly152Arg	2673870
Afu1g10370	Cluster_2	Nidulanin-like	Uncharacterized ORF; Putative MFS multidrug transporter	missense_variant	1F1SWF4	1	G	A	c.455G>A	p.Gly152Glu	2673871
Afu1g10370	Cluster_2	Nidulanin-like	Uncharacterized ORF; Putative MFS multidrug transporter	missense_variant	F7763	1	C	A	c.506C>A	p.Pro169His	2673981
Afu1g10370	Cluster_2	Nidulanin-like	Uncharacterized ORF; Putative MFS multidrug transporter	missense_variant	leeds5,leeds4,F17582,F16216,AF90,F16311,leeds2,MO89263LAB,F15390,leeds6,MO76959EXP,F5211G,F16134,F13952,AF72,F18085,dutch1,dutch2,dutch3,dutch4,dutch7,dutch8,MO69250EXP,F13619,F12219,leeds1,AF41,F17764,F14532,F14513G,AF65,F12636,1F1SWF4,MO78722EXP,ISSF21,F12041,F13535,F14403,A1163	39	G	A	c.778G>A	p.Val260Ile	2674253
Afu1g10370	Cluster_2	Nidulanin-like	Uncharacterized ORF; Putative MFS multidrug transporter	missense_variant	LMB35Aa,MO79587EXP,F15927	3	G	A	c.1513G>A	p.Gly505Ser	2675045
Afu1g10380	Cluster_2	Nidulanin-like	nrps1 Verified ORF; Non-ribosomal peptide synthetase (NRPS); essential for fumigaclavine C biosynthesis; mutant displays altered conidial surface morphology and hydrophilicity	missense_variant	AF65,F14532,F15390	3	C	A	c.18636G>T	p.Glu6212Asp	2675807
Afu1g10380	Cluster_2	Nidulanin-like	nrps1 Verified ORF; Non-ribosomal peptide synthetase (NRPS); essential for fumigaclavine C biosynthesis; mutant displays altered conidial surface morphology and hydrophilicity	missense_variant	JCM10253	1	A	G	c.18398T>C	p.Val6133Ala	2676045
Afu1g10380	Cluster_2	Nidulanin-like	nrps1 Verified ORF; Non-ribosomal peptide synthetase (NRPS); essential for fumigaclavine C biosynthesis; mutant displays altered conidial surface morphology and hydrophilicity	missense_variant	MO54056EXP,MO68507EXP,dutch5,leeds3	4	G	A	c.18179C>T	p.Ala6060Val	2676264
Afu1g10380	Cluster_2	Nidulanin-like	nrps1 Verified ORF; Non-ribosomal peptide synthetase (NRPS); essential for fumigaclavine C biosynthesis; mutant displays altered conidial surface morphology and hydrophilicity	missense_variant	LMB35Aa,MO79587EXP,F15927	3	T	G	c.17341A>C	p.Lys5781Gln	2677102
Afu1g10380	Cluster_2	Nidulanin-like	nrps1 Verified ORF; Non-ribosomal peptide synthetase (NRPS); essential for fumigaclavine C biosynthesis; mutant displays altered conidial surface morphology and hydrophilicity	missense_variant	LMB35Aa,MO79587EXP,F15927	3	T	C	c.16952A>G	p.Asn5651Ser	2677491
Afu1g10380	Cluster_2	Nidulanin-like	nrps1 Verified ORF; Non-ribosomal peptide synthetase (NRPS); essential for fumigaclavine C biosynthesis; mutant displays altered conidial surface morphology and hydrophilicity	missense_variant	LMB35Aa,MO79587EXP,F15927	3	G	A	c.16915C>T	p.Pro5639Ser	2677528
Afu1g10380	Cluster_2	Nidulanin-like	nrps1 Verified ORF; Non-ribosomal peptide synthetase (NRPS); essential for fumigaclavine C biosynthesis; mutant displays altered conidial surface morphology and hydrophilicity	missense_variant	AF65,F14532,F15390	3	G	T	c.16773C>A	p.Asn5591Lys	2677670
Afu1g10380	Cluster_2	Nidulanin-like	nrps1 Verified ORF; Non-ribosomal peptide synthetase (NRPS); essential for fumigaclavine C biosynthesis; mutant displays altered conidial surface morphology and hydrophilicity	missense_variant	LMB35Aa,MO79587EXP,F15927	3	T	C	c.16756A>G	p.Met5586Val	2677687
Afu1g10380	Cluster_2	Nidulanin-like	nrps1 Verified ORF; Non-ribosomal peptide synthetase (NRPS); essential for fumigaclavine C biosynthesis; mutant displays altered conidial surface morphology and hydrophilicity	missense_variant	LMB35Aa,MO79587EXP,F15927	3	A	T	c.16625T>A	p.Ile5542Asn	2677818
Afu1g10380	Cluster_2	Nidulanin-like	nrps1 Verified ORF; Non-ribosomal peptide synthetase (NRPS); essential for fumigaclavine C biosynthesis; mutant displays altered conidial surface morphology and hydrophilicity	missense_variant	LMB35Aa,MO79587EXP,F15927	3	T	G	c.16624A>C	p.Ile5542Leu	2677819
Afu1g10380	Cluster_2	Nidulanin-like	nrps1 Verified ORF; Non-ribosomal peptide synthetase (NRPS); essential for fumigaclavine C biosynthesis; mutant displays altered conidial surface morphology and hydrophilicity	missense_variant	leeds5,leeds4,F17582,F16216,AF90,F16311,leeds2,MO89263LAB,F7763,F15390,leeds6,MO76959EXP,F5211G,F16134,F13952,MO68507EXP,AF72,F18085,dutch1,dutch2,dutch3,dutch4,dutch5,dutch7,dutch8,MO69250EXP,F15927,leeds3,F13619,F12219,MO54056EXP,leeds1,AF41,F17764,LMB35Aa,F14532,F14513G,MO79587EXP,AF65,JCM10253,F12636,1F1SWF4,MO78722EXP,ISSF21,F12041,F13535,F14403,A1163	48	T	C	c.16519A>G	p.Ile5507Val	2677924
Afu1g10380	Cluster_2	Nidulanin-like	nrps1 Verified ORF; Non-ribosomal peptide synthetase (NRPS); essential for fumigaclavine C biosynthesis; mutant displays altered conidial surface morphology and hydrophilicity	missense_variant	AF65,F14532,F15390	3	T	C	c.16432A>G	p.Lys5478Glu	2678011
Afu1g10380	Cluster_2	Nidulanin-like	nrps1 Verified ORF; Non-ribosomal peptide synthetase (NRPS); essential for fumigaclavine C biosynthesis; mutant displays altered conidial surface morphology and hydrophilicity	missense_variant	LMB35Aa,MO79587EXP,F15927	3	C	T	c.16273G>A	p.Ala5425Thr	2678170
Afu1g10380	Cluster_2	Nidulanin-like	nrps1 Verified ORF; Non-ribosomal peptide synthetase (NRPS); essential for fumigaclavine C biosynthesis; mutant displays altered conidial surface morphology and hydrophilicity	missense_variant	MO91298SB	1	T	C	c.16229A>G	p.Asp5410Gly	2678214
Afu1g10380	Cluster_2	Nidulanin-like	nrps1 Verified ORF; Non-ribosomal peptide synthetase (NRPS); essential for fumigaclavine C biosynthesis; mutant displays altered conidial surface morphology and hydrophilicity	missense_variant	F12636	1	A	T	c.16097T>A	p.Val5366Asp	2678400
Afu1g10380	Cluster_2	Nidulanin-like	nrps1 Verified ORF; Non-ribosomal peptide synthetase (NRPS); essential for fumigaclavine C biosynthesis; mutant displays altered conidial surface morphology and hydrophilicity	missense_variant	dutch4	1	C	T	c.15683G>A	p.Gly5228Glu	2678814
Afu1g10380	Cluster_2	Nidulanin-like	nrps1 Verified ORF; Non-ribosomal peptide synthetase (NRPS); essential for fumigaclavine C biosynthesis; mutant displays altered conidial surface morphology and hydrophilicity	missense_variant	LMB35Aa	1	T	A	c.15520A>T	p.Arg5174Trp	2678977
Afu1g10380	Cluster_2	Nidulanin-like	nrps1 Verified ORF; Non-ribosomal peptide synthetase (NRPS); essential for fumigaclavine C biosynthesis; mutant displays altered conidial surface morphology and hydrophilicity	missense_variant	LMB35Aa,MO79587EXP,F15927	3	G	A	c.15409C>T	p.Pro5137Ser	2679088
Afu1g10380	Cluster_2	Nidulanin-like	nrps1 Verified ORF; Non-ribosomal peptide synthetase (NRPS); essential for fumigaclavine C biosynthesis; mutant displays altered conidial surface morphology and hydrophilicity	missense_variant	LMB35Aa,MO79587EXP,F15927	3	C	T	c.15175G>A	p.Gly5059Arg	2679322
Afu1g10380	Cluster_2	Nidulanin-like	nrps1 Verified ORF; Non-ribosomal peptide synthetase (NRPS); essential for fumigaclavine C biosynthesis; mutant displays altered conidial surface morphology and hydrophilicity	missense_variant	LMB35Aa,MO79587EXP,F15927	3	G	A	c.15137C>T	p.Ala5046Val	2679360
Afu1g10380	Cluster_2	Nidulanin-like	nrps1 Verified ORF; Non-ribosomal peptide synthetase (NRPS); essential for fumigaclavine C biosynthesis; mutant displays altered conidial surface morphology and hydrophilicity	missense_variant	LMB35Aa,MO79587EXP,F15927	3	G	A	c.14312C>T	p.Thr4771Ile	2680235
Afu1g10380	Cluster_2	Nidulanin-like	nrps1 Verified ORF; Non-ribosomal peptide synthetase (NRPS); essential for fumigaclavine C biosynthesis; mutant displays altered conidial surface morphology and hydrophilicity	missense_variant	LMB35Aa,MO79587EXP,F15927	3	T	G	c.14176A>C	p.Asn4726His	2680371
Afu1g10380	Cluster_2	Nidulanin-like	nrps1 Verified ORF; Non-ribosomal peptide synthetase (NRPS); essential for fumigaclavine C biosynthesis; mutant displays altered conidial surface morphology and hydrophilicity	missense_variant	dutch2,dutch3	2	G	C	c.14138C>G	p.Pro4713Arg	2680409
Afu1g10380	Cluster_2	Nidulanin-like	nrps1 Verified ORF; Non-ribosomal peptide synthetase (NRPS); essential for fumigaclavine C biosynthesis; mutant displays altered conidial surface morphology and hydrophilicity	missense_variant	LMB35Aa,MO79587EXP,F15927	3	T	G	c.13810A>C	p.Ser4604Arg	2680791
Afu1g10380	Cluster_2	Nidulanin-like	nrps1 Verified ORF; Non-ribosomal peptide synthetase (NRPS); essential for fumigaclavine C biosynthesis; mutant displays altered conidial surface morphology and hydrophilicity	missense_variant	F17764	1	A	G	c.13669T>C	p.Ser4557Pro	2680932
Afu1g10380	Cluster_2	Nidulanin-like	nrps1 Verified ORF; Non-ribosomal peptide synthetase (NRPS); essential for fumigaclavine C biosynthesis; mutant displays altered conidial surface morphology and hydrophilicity	missense_variant	LMB35Aa,MO79587EXP,F15927	3	T	A	c.13340A>T	p.Asp4447Val	2681323
Afu1g10380	Cluster_2	Nidulanin-like	nrps1 Verified ORF; Non-ribosomal peptide synthetase (NRPS); essential for fumigaclavine C biosynthesis; mutant displays altered conidial surface morphology and hydrophilicity	missense_variant	LMB35Aa,MO79587EXP,F15927	3	C	T	c.13339G>A	p.Asp4447Asn	2681324
Afu1g10380	Cluster_2	Nidulanin-like	nrps1 Verified ORF; Non-ribosomal peptide synthetase (NRPS); essential for fumigaclavine C biosynthesis; mutant displays altered conidial surface morphology and hydrophilicity	missense_variant	LMB35Aa,MO79587EXP,F15927	3	G	A	c.13331C>T	p.Pro4444Leu	2681332
Afu1g10380	Cluster_2	Nidulanin-like	nrps1 Verified ORF; Non-ribosomal peptide synthetase (NRPS); essential for fumigaclavine C biosynthesis; mutant displays altered conidial surface morphology and hydrophilicity	missense_variant	JCM10253	1	T	G	c.13120A>C	p.Ile4374Leu	2681543
Afu1g10380	Cluster_2	Nidulanin-like	nrps1 Verified ORF; Non-ribosomal peptide synthetase (NRPS); essential for fumigaclavine C biosynthesis; mutant displays altered conidial surface morphology and hydrophilicity	missense_variant	LMB35Aa,MO79587EXP,F15927	3	C	T	c.13109G>A	p.Gly4370Asp	2681554
Afu1g10380	Cluster_2	Nidulanin-like	nrps1 Verified ORF; Non-ribosomal peptide synthetase (NRPS); essential for fumigaclavine C biosynthesis; mutant displays altered conidial surface morphology and hydrophilicity	missense_variant	LMB35Aa,MO79587EXP,F15927	3	T	C	c.12038A>G	p.Asp4013Gly	2682625
Afu1g10380	Cluster_2	Nidulanin-like	nrps1 Verified ORF; Non-ribosomal peptide synthetase (NRPS); essential for fumigaclavine C biosynthesis; mutant displays altered conidial surface morphology and hydrophilicity	missense_variant	LMB35Aa,MO79587EXP,F15927	3	A	C	c.11322T>G	p.His3774Gln	2683341
Afu1g10380	Cluster_2	Nidulanin-like	nrps1 Verified ORF; Non-ribosomal peptide synthetase (NRPS); essential for fumigaclavine C biosynthesis; mutant displays altered conidial surface morphology and hydrophilicity	missense_variant	LMB35Aa,MO79587EXP,F15927	3	T	C	c.11314A>G	p.Met3772Val	2683349
Afu1g10380	Cluster_2	Nidulanin-like	nrps1 Verified ORF; Non-ribosomal peptide synthetase (NRPS); essential for fumigaclavine C biosynthesis; mutant displays altered conidial surface morphology and hydrophilicity	missense_variant	dutch8,AF65,F14532,leeds1,F15390	5	C	T	c.10922G>A	p.Ser3641Asn	2683741
Afu1g10380	Cluster_2	Nidulanin-like	nrps1 Verified ORF; Non-ribosomal peptide synthetase (NRPS); essential for fumigaclavine C biosynthesis; mutant displays altered conidial surface morphology and hydrophilicity	missense_variant	F17729,F17729W,F14946G	3	T	A	c.10705A>T	p.Thr3569Ser	2683958
Afu1g10380	Cluster_2	Nidulanin-like	nrps1 Verified ORF; Non-ribosomal peptide synthetase (NRPS); essential for fumigaclavine C biosynthesis; mutant displays altered conidial surface morphology and hydrophilicity	missense_variant	leeds5,leeds4,F17582,F16216,AF90,F16311,leeds2,MO89263LAB,leeds6,MO76959EXP,F5211G,F16134,F13952,AF72,F18085,dutch1,dutch2,dutch3,dutch4,dutch7,MO69250EXP,F13619,F12219,AF41,F17764,F14513G,F12636,1F1SWF4,MO78722EXP,ISSF21,F12041,F13535,F14403,A1163	34	G	C	c.10703C>G	p.Ala3568Gly	2683960
Afu1g10380	Cluster_2	Nidulanin-like	nrps1 Verified ORF; Non-ribosomal peptide synthetase (NRPS); essential for fumigaclavine C biosynthesis; mutant displays altered conidial surface morphology and hydrophilicity	missense_variant	LMB35Aa,MO79587EXP,F15927	3	C	T	c.10696G>A	p.Ala3566Thr	2683967
Afu1g10380	Cluster_2	Nidulanin-like	nrps1 Verified ORF; Non-ribosomal peptide synthetase (NRPS); essential for fumigaclavine C biosynthesis; mutant displays altered conidial surface morphology and hydrophilicity	missense_variant	LMB35Aa,MO79587EXP,F15927	3	A	T	c.10081T>A	p.Ser3361Thr	2684582
Afu1g10380	Cluster_2	Nidulanin-like	nrps1 Verified ORF; Non-ribosomal peptide synthetase (NRPS); essential for fumigaclavine C biosynthesis; mutant displays altered conidial surface morphology and hydrophilicity	missense_variant	leeds4,leeds6,leeds1,dutch8,F14532,F15390,F16216,AF65	8	C	T	c.9904G>A	p.Glu3302Lys	2684759
Afu1g10380	Cluster_2	Nidulanin-like	nrps1 Verified ORF; Non-ribosomal peptide synthetase (NRPS); essential for fumigaclavine C biosynthesis; mutant displays altered conidial surface morphology and hydrophilicity	missense_variant	LMB35Aa,MO79587EXP,F15927	3	A	G	c.9875T>C	p.Leu3292Ser	2684788
Afu1g10380	Cluster_2	Nidulanin-like	nrps1 Verified ORF; Non-ribosomal peptide synthetase (NRPS); essential for fumigaclavine C biosynthesis; mutant displays altered conidial surface morphology and hydrophilicity	missense_variant	LMB35Aa,MO79587EXP,F15927	3	A	C	c.8776T>G	p.Phe2926Val	2685887
Afu1g10380	Cluster_2	Nidulanin-like	nrps1 Verified ORF; Non-ribosomal peptide synthetase (NRPS); essential for fumigaclavine C biosynthesis; mutant displays altered conidial surface morphology and hydrophilicity	missense_variant	F17729,F17729W,F14946G	3	C	T	c.8413G>A	p.Gly2805Ser	2686250
Afu1g10380	Cluster_2	Nidulanin-like	nrps1 Verified ORF; Non-ribosomal peptide synthetase (NRPS); essential for fumigaclavine C biosynthesis; mutant displays altered conidial surface morphology and hydrophilicity	missense_variant	LMB35Aa,MO79587EXP,F15927	3	A	T	c.8277T>A	p.Asp2759Glu	2686386
Afu1g10380	Cluster_2	Nidulanin-like	nrps1 Verified ORF; Non-ribosomal peptide synthetase (NRPS); essential for fumigaclavine C biosynthesis; mutant displays altered conidial surface morphology and hydrophilicity	missense_variant	LMB35Aa	1	A	G	c.8177T>C	p.Leu2726Pro	2686486
Afu1g10380	Cluster_2	Nidulanin-like	nrps1 Verified ORF; Non-ribosomal peptide synthetase (NRPS); essential for fumigaclavine C biosynthesis; mutant displays altered conidial surface morphology and hydrophilicity	missense_variant	leeds5,leeds4,F17582,F16216,AF90,F16311,leeds2,MO89263LAB,F7763,F15390,leeds6,MO76959EXP,F5211G,F16134,F13952,MO68507EXP,AF72,F18085,dutch1,dutch2,dutch3,dutch4,dutch5,dutch7,dutch8,MO69250EXP,F15927,leeds3,F13619,F12219,MO54056EXP,leeds1,AF41,F17764,LMB35Aa,F14532,F14513G,MO79587EXP,AF65,JCM10253,F12636,1F1SWF4,MO78722EXP,ISSF21,F12041,F13535,F14403,A1163	48	A	G	c.8122T>C	p.Phe2708Leu	2686541
Afu1g10380	Cluster_2	Nidulanin-like	nrps1 Verified ORF; Non-ribosomal peptide synthetase (NRPS); essential for fumigaclavine C biosynthesis; mutant displays altered conidial surface morphology and hydrophilicity	missense_variant	LMB35Aa,MO79587EXP,F15927	3	C	A	c.8019G>T	p.Lys2673Asn	2686644
Afu1g10380	Cluster_2	Nidulanin-like	nrps1 Verified ORF; Non-ribosomal peptide synthetase (NRPS); essential for fumigaclavine C biosynthesis; mutant displays altered conidial surface morphology and hydrophilicity	missense_variant	F7763	1	T	C	c.7828A>G	p.Asn2610Asp	2686835
Afu1g10380	Cluster_2	Nidulanin-like	nrps1 Verified ORF; Non-ribosomal peptide synthetase (NRPS); essential for fumigaclavine C biosynthesis; mutant displays altered conidial surface morphology and hydrophilicity	missense_variant	F14513G,F13952,F17582,F12041,F13535,F5211G,dutch4,AF65	8	G	C	c.7028C>G	p.Pro2343Arg	2687635
Afu1g10380	Cluster_2	Nidulanin-like	nrps1 Verified ORF; Non-ribosomal peptide synthetase (NRPS); essential for fumigaclavine C biosynthesis; mutant displays altered conidial surface morphology and hydrophilicity	missense_variant	F14513G,F13952,F17582,F12041,F13535,F5211G,dutch4,AF65	8	G	C	c.7027C>G	p.Pro2343Ala	2687636
Afu1g10380	Cluster_2	Nidulanin-like	nrps1 Verified ORF; Non-ribosomal peptide synthetase (NRPS); essential for fumigaclavine C biosynthesis; mutant displays altered conidial surface morphology and hydrophilicity	missense_variant	F14513G,F13952,F17582,F12041,F13535,F5211G,dutch4,AF65	8	A	T	c.7026T>A	p.His2342Gln	2687637
Afu1g10380	Cluster_2	Nidulanin-like	nrps1 Verified ORF; Non-ribosomal peptide synthetase (NRPS); essential for fumigaclavine C biosynthesis; mutant displays altered conidial surface morphology and hydrophilicity	missense_variant	LMB35Aa,MO79587EXP,F15927	3	A	G	c.6835T>C	p.Tyr2279His	2687828
Afu1g10380	Cluster_2	Nidulanin-like	nrps1 Verified ORF; Non-ribosomal peptide synthetase (NRPS); essential for fumigaclavine C biosynthesis; mutant displays altered conidial surface morphology and hydrophilicity	missense_variant	JCM10253	1	T	C	c.6567A>G	p.Ile2189Met	2688096
Afu1g10380	Cluster_2	Nidulanin-like	nrps1 Verified ORF; Non-ribosomal peptide synthetase (NRPS); essential for fumigaclavine C biosynthesis; mutant displays altered conidial surface morphology and hydrophilicity	missense_variant	F7763	1	C	T	c.6379G>A	p.Val2127Ile	2688284
Afu1g10380	Cluster_2	Nidulanin-like	nrps1 Verified ORF; Non-ribosomal peptide synthetase (NRPS); essential for fumigaclavine C biosynthesis; mutant displays altered conidial surface morphology and hydrophilicity	missense_variant	leeds5,leeds4,F17582,F16216,AF90,F16311,leeds2,MO89263LAB,F7763,F15390,leeds6,MO76959EXP,F5211G,F16134,F13952,MO68507EXP,AF72,F18085,dutch1,dutch2,dutch3,dutch4,dutch5,dutch7,dutch8,MO69250EXP,F15927,leeds3,F13619,F12219,MO54056EXP,leeds1,AF41,F17764,LMB35Aa,F14532,F14513G,MO79587EXP,AF65,JCM10253,F12636,1F1SWF4,MO78722EXP,ISSF21,F12041,F13535,F14403,A1163	48	A	G	c.6317T>C	p.Leu2106Pro	2688346
Afu1g10380	Cluster_2	Nidulanin-like	nrps1 Verified ORF; Non-ribosomal peptide synthetase (NRPS); essential for fumigaclavine C biosynthesis; mutant displays altered conidial surface morphology and hydrophilicity	missense_variant	leeds5,MO69250EXP,AF90,F16311,leeds2,MO89263LAB,F7763,MO76959EXP,F5211G,F16134,F13952,MO68507EXP,AF72,F18085,F17764,dutch4,dutch5,F17582,leeds3,F12219,MO54056EXP,AF41,ISSF21,AF65,F14513G,1F1SWF4,MO78722EXP,F12041,F13535,F14403,A1163	31	T	C	c.6268A>G	p.Thr2090Ala	2688395
Afu1g10380	Cluster_2	Nidulanin-like	nrps1 Verified ORF; Non-ribosomal peptide synthetase (NRPS); essential for fumigaclavine C biosynthesis; mutant displays altered conidial surface morphology and hydrophilicity	missense_variant	dutch1	1	T	C	c.6076A>G	p.Thr2026Ala	2688587
Afu1g10380	Cluster_2	Nidulanin-like	nrps1 Verified ORF; Non-ribosomal peptide synthetase (NRPS); essential for fumigaclavine C biosynthesis; mutant displays altered conidial surface morphology and hydrophilicity	missense_variant	leeds5,leeds4,F17582,F16216,AF90,F16311,leeds2,MO89263LAB,F7763,F15390,leeds6,MO76959EXP,F5211G,F16134,F13952,MO68507EXP,AF72,F18085,dutch1,dutch2,dutch3,dutch4,dutch5,dutch7,dutch8,MO69250EXP,F15927,leeds3,F13619,F12219,MO54056EXP,leeds1,AF41,F17764,LMB35Aa,F14532,F14513G,MO79587EXP,AF65,JCM10253,F12636,1F1SWF4,MO78722EXP,ISSF21,F12041,F13535,F14403,A1163	48	T	C	c.5767A>G	p.Met1923Val	2688896
Afu1g10380	Cluster_2	Nidulanin-like	nrps1 Verified ORF; Non-ribosomal peptide synthetase (NRPS); essential for fumigaclavine C biosynthesis; mutant displays altered conidial surface morphology and hydrophilicity	missense_variant	LMB35Aa,MO79587EXP,F15927	3	G	T	c.5492C>A	p.Thr1831Lys	2689171
Afu1g10380	Cluster_2	Nidulanin-like	nrps1 Verified ORF; Non-ribosomal peptide synthetase (NRPS); essential for fumigaclavine C biosynthesis; mutant displays altered conidial surface morphology and hydrophilicity	missense_variant	leeds3	1	C	G	c.5305G>C	p.Ala1769Pro	2689358
Afu1g10380	Cluster_2	Nidulanin-like	nrps1 Verified ORF; Non-ribosomal peptide synthetase (NRPS); essential for fumigaclavine C biosynthesis; mutant displays altered conidial surface morphology and hydrophilicity	missense_variant	F17729,F17729W,F14946G	3	G	C	c.5200C>G	p.Leu1734Val	2689463
Afu1g10380	Cluster_2	Nidulanin-like	nrps1 Verified ORF; Non-ribosomal peptide synthetase (NRPS); essential for fumigaclavine C biosynthesis; mutant displays altered conidial surface morphology and hydrophilicity	missense_variant	LMB35Aa,MO79587EXP,F15927	3	G	A	c.4594C>T	p.Pro1532Ser	2690069
Afu1g10380	Cluster_2	Nidulanin-like	nrps1 Verified ORF; Non-ribosomal peptide synthetase (NRPS); essential for fumigaclavine C biosynthesis; mutant displays altered conidial surface morphology and hydrophilicity	missense_variant	LMB35Aa,MO79587EXP,F15927	3	T	G	c.4406A>C	p.Asn1469Thr	2690257
Afu1g10380	Cluster_2	Nidulanin-like	nrps1 Verified ORF; Non-ribosomal peptide synthetase (NRPS); essential for fumigaclavine C biosynthesis; mutant displays altered conidial surface morphology and hydrophilicity	missense_variant	F15390,F14532	2	C	T	c.4129G>A	p.Glu1377Lys	2690534
Afu1g10380	Cluster_2	Nidulanin-like	nrps1 Verified ORF; Non-ribosomal peptide synthetase (NRPS); essential for fumigaclavine C biosynthesis; mutant displays altered conidial surface morphology and hydrophilicity	missense_variant	LMB35Aa,MO79587EXP,F15927	3	G	A	c.3847C>T	p.His1283Tyr	2690816
Afu1g10380	Cluster_2	Nidulanin-like	nrps1 Verified ORF; Non-ribosomal peptide synthetase (NRPS); essential for fumigaclavine C biosynthesis; mutant displays altered conidial surface morphology and hydrophilicity	missense_variant	leeds5,leeds4,F17582,F16216,AF90,F16311,leeds2,MO89263LAB,F7763,F15390,leeds6,MO76959EXP,F5211G,F16134,F13952,MO68507EXP,AF72,F18085,dutch1,dutch2,dutch3,dutch4,dutch5,dutch7,dutch8,MO69250EXP,leeds3,F13619,F12219,MO54056EXP,leeds1,AF41,F17764,F14532,F14513G,AF65,JCM10253,F12636,1F1SWF4,MO78722EXP,ISSF21,F12041,F13535,F14403,A1163	45	A	T	c.3818T>A	p.Phe1273Tyr	2690845
Afu1g10380	Cluster_2	Nidulanin-like	nrps1 Verified ORF; Non-ribosomal peptide synthetase (NRPS); essential for fumigaclavine C biosynthesis; mutant displays altered conidial surface morphology and hydrophilicity	missense_variant	LMB35Aa,MO79587EXP,F15927	3	C	T	c.3721G>A	p.Ala1241Thr	2690942
Afu1g10380	Cluster_2	Nidulanin-like	nrps1 Verified ORF; Non-ribosomal peptide synthetase (NRPS); essential for fumigaclavine C biosynthesis; mutant displays altered conidial surface morphology and hydrophilicity	missense_variant	LMB35Aa,MO79587EXP,F15927	3	C	A	c.3504G>T	p.Glu1168Asp	2691159
Afu1g10380	Cluster_2	Nidulanin-like	nrps1 Verified ORF; Non-ribosomal peptide synthetase (NRPS); essential for fumigaclavine C biosynthesis; mutant displays altered conidial surface morphology and hydrophilicity	missense_variant	LMB35Aa,MO79587EXP,F15927	3	C	T	c.3502G>A	p.Glu1168Lys	2691161
Afu1g10380	Cluster_2	Nidulanin-like	nrps1 Verified ORF; Non-ribosomal peptide synthetase (NRPS); essential for fumigaclavine C biosynthesis; mutant displays altered conidial surface morphology and hydrophilicity	missense_variant	LMB35Aa,MO79587EXP,F15927	3	T	A	c.3364A>T	p.Thr1122Ser	2691299
Afu1g10380	Cluster_2	Nidulanin-like	nrps1 Verified ORF; Non-ribosomal peptide synthetase (NRPS); essential for fumigaclavine C biosynthesis; mutant displays altered conidial surface morphology and hydrophilicity	missense_variant	LMB35Aa,MO79587EXP,F15927	3	A	T	c.3352T>A	p.Ser1118Thr	2691311
Afu1g10380	Cluster_2	Nidulanin-like	nrps1 Verified ORF; Non-ribosomal peptide synthetase (NRPS); essential for fumigaclavine C biosynthesis; mutant displays altered conidial surface morphology and hydrophilicity	missense_variant	LMB35Aa,MO79587EXP,F15927	3	C	T	c.3092G>A	p.Ser1031Asn	2691571
Afu1g10380	Cluster_2	Nidulanin-like	nrps1 Verified ORF; Non-ribosomal peptide synthetase (NRPS); essential for fumigaclavine C biosynthesis; mutant displays altered conidial surface morphology and hydrophilicity	missense_variant	F7763	1	C	G	c.2935G>C	p.Val979Leu	2691728
Afu1g10380	Cluster_2	Nidulanin-like	nrps1 Verified ORF; Non-ribosomal peptide synthetase (NRPS); essential for fumigaclavine C biosynthesis; mutant displays altered conidial surface morphology and hydrophilicity	missense_variant	LMB35Aa,MO79587EXP,F15927	3	C	T	c.2878G>A	p.Glu960Lys	2691785
Afu1g10380	Cluster_2	Nidulanin-like	nrps1 Verified ORF; Non-ribosomal peptide synthetase (NRPS); essential for fumigaclavine C biosynthesis; mutant displays altered conidial surface morphology and hydrophilicity	missense_variant	leeds4	1	C	T	c.2663G>A	p.Gly888Glu	2692000
Afu1g10380	Cluster_2	Nidulanin-like	nrps1 Verified ORF; Non-ribosomal peptide synthetase (NRPS); essential for fumigaclavine C biosynthesis; mutant displays altered conidial surface morphology and hydrophilicity	missense_variant	F17582	1	T	C	c.2636A>G	p.Lys879Arg	2692027
Afu1g10380	Cluster_2	Nidulanin-like	nrps1 Verified ORF; Non-ribosomal peptide synthetase (NRPS); essential for fumigaclavine C biosynthesis; mutant displays altered conidial surface morphology and hydrophilicity	missense_variant	LMB35Aa,MO79587EXP,F15927	3	G	A	c.2027C>T	p.Thr676Ile	2692636
Afu1g10380	Cluster_2	Nidulanin-like	nrps1 Verified ORF; Non-ribosomal peptide synthetase (NRPS); essential for fumigaclavine C biosynthesis; mutant displays altered conidial surface morphology and hydrophilicity	missense_variant	MO91298SB	1	G	T	c.1496C>A	p.Ala499Glu	2693167
Afu1g10380	Cluster_2	Nidulanin-like	nrps1 Verified ORF; Non-ribosomal peptide synthetase (NRPS); essential for fumigaclavine C biosynthesis; mutant displays altered conidial surface morphology and hydrophilicity	missense_variant	AF65,dutch4	2	C	T	c.1405G>A	p.Ala469Thr	2693258
Afu1g10380	Cluster_2	Nidulanin-like	nrps1 Verified ORF; Non-ribosomal peptide synthetase (NRPS); essential for fumigaclavine C biosynthesis; mutant displays altered conidial surface morphology and hydrophilicity	missense_variant	dutch1	1	T	C	c.932A>G	p.Tyr311Cys	2693783
Afu1g10380	Cluster_2	Nidulanin-like	nrps1 Verified ORF; Non-ribosomal peptide synthetase (NRPS); essential for fumigaclavine C biosynthesis; mutant displays altered conidial surface morphology and hydrophilicity	missense_variant	LMB35Aa	1	C	T	c.710G>A	p.Ser237Asn	2694118
Afu1g10380	Cluster_2	Nidulanin-like	nrps1 Verified ORF; Non-ribosomal peptide synthetase (NRPS); essential for fumigaclavine C biosynthesis; mutant displays altered conidial surface morphology and hydrophilicity	missense_variant	MO89263LAB,MO69250EXP,MO76959EXP	3	C	G	c.703G>C	p.Val235Leu	2694125
Afu1g10390	Cluster_2	Nidulanin-like	abcB Uncharacterized ORF; Putative ABC multidrug transporter; transcript induced by voriconazole	missense_variant	F17582,dutch1,F12636,dutch3,F13952,F14513G,dutch7,leeds4,F14532,dutch2,F5211G,F12041,leeds6,F13619,F13535,F15390,F16216,AF65	18	C	G	c.1117C>G	p.Leu373Val	2701763
Afu1g10390	Cluster_2	Nidulanin-like	abcB Uncharacterized ORF; Putative ABC multidrug transporter; transcript induced by voriconazole	missense_variant	AF90	1	G	A	c.1537G>A	p.Ala513Thr	2702293
Afu1g10390	Cluster_2	Nidulanin-like	abcB Uncharacterized ORF; Putative ABC multidrug transporter; transcript induced by voriconazole	missense_variant	dutch8,leeds1,dutch4	3	A	G	c.1819A>G	p.Thr607Ala	2702575
Afu1g10390	Cluster_2	Nidulanin-like	abcB Uncharacterized ORF; Putative ABC multidrug transporter; transcript induced by voriconazole	missense_variant	AF41,AF72,F12219	3	T	G	c.2296T>G	p.Tyr766Asp	2703106
Afu1g10390	Cluster_2	Nidulanin-like	abcB Uncharacterized ORF; Putative ABC multidrug transporter; transcript induced by voriconazole	missense_variant&splice_region_variant	LMB35Aa,MO79587EXP,F15927	3	C	T	c.2441C>T	p.Ala814Val	2703314
Afu1g10390	Cluster_2	Nidulanin-like	abcB Uncharacterized ORF; Putative ABC multidrug transporter; transcript induced by voriconazole	missense_variant	dutch8,leeds1,dutch4	3	G	A	c.2487G>A	p.Met829Ile	2703360
Afu1g10390	Cluster_2	Nidulanin-like	abcB Uncharacterized ORF; Putative ABC multidrug transporter; transcript induced by voriconazole	missense_variant	LMB35Aa,MO79587EXP,F15927	3	C	T	c.2512C>T	p.Leu838Phe	2703385
Afu1g10390	Cluster_2	Nidulanin-like	abcB Uncharacterized ORF; Putative ABC multidrug transporter; transcript induced by voriconazole	missense_variant	LMB35Aa,MO79587EXP,F15927	3	G	T	c.2536G>T	p.Gly846Cys	2703409
Afu1g10390	Cluster_2	Nidulanin-like	abcB Uncharacterized ORF; Putative ABC multidrug transporter; transcript induced by voriconazole	missense_variant	MO89263LAB,MO69250EXP,MO76959EXP,F16134	4	G	A	c.2708G>A	p.Arg903Gln	2703581
Afu1g10390	Cluster_2	Nidulanin-like	abcB Uncharacterized ORF; Putative ABC multidrug transporter; transcript induced by voriconazole	missense_variant&splice_region_variant	LMB35Aa,MO79587EXP,F15927	3	G	A	c.2783G>A	p.Ser928Asn	2703707
Afu1g10390	Cluster_2	Nidulanin-like	abcB Uncharacterized ORF; Putative ABC multidrug transporter; transcript induced by voriconazole	missense_variant	F13619	1	G	A	c.2803G>A	p.Ala935Thr	2703727
Afu1g10390	Cluster_2	Nidulanin-like	abcB Uncharacterized ORF; Putative ABC multidrug transporter; transcript induced by voriconazole	missense_variant	LMB35Aa,MO79587EXP,F15927	3	A	G	c.2827A>G	p.Asn943Asp	2703751
Afu1g10390	Cluster_2	Nidulanin-like	abcB Uncharacterized ORF; Putative ABC multidrug transporter; transcript induced by voriconazole	missense_variant&splice_region_variant	LMB35Aa,MO79587EXP,F15927	3	G	T	c.2906G>T	p.Trp969Leu	2703830
Afu1g10390	Cluster_2	Nidulanin-like	abcB Uncharacterized ORF; Putative ABC multidrug transporter; transcript induced by voriconazole	missense_variant	LMB35Aa,MO79587EXP,F15927	3	A	G	c.3021A>G	p.Ile1007Met	2704046
Afu1g10390	Cluster_2	Nidulanin-like	abcB Uncharacterized ORF; Putative ABC multidrug transporter; transcript induced by voriconazole	missense_variant	LMB35Aa,MO79587EXP,F15927	3	T	G	c.3166T>G	p.Leu1056Val	2704246
Afu1g10390	Cluster_2	Nidulanin-like	abcB Uncharacterized ORF; Putative ABC multidrug transporter; transcript induced by voriconazole	missense_variant	LMB35Aa,MO79587EXP,F15927	3	C	G	c.3320C>G	p.Pro1107Arg	2704400
Afu1g10390	Cluster_2	Nidulanin-like	abcB Uncharacterized ORF; Putative ABC multidrug transporter; transcript induced by voriconazole	missense_variant	LMB35Aa,MO79587EXP,F15927	3	T	C	c.3709T>C	p.Tyr1237His	2704789
Afu1g17190	Cluster_3	Ferricrocin	sidI Verified ORF; Putative long-chain-fatty-acid-CoA ligase; mevalonyl-CoA ligase; PTS2-dependent peroxisomal localization	missense_variant	JCM10253,leeds3	2	T	C	c.1759A>G	p.Ile587Val	4685103
Afu1g17190	Cluster_3	Ferricrocin	sidI Verified ORF; Putative long-chain-fatty-acid-CoA ligase; mevalonyl-CoA ligase; PTS2-dependent peroxisomal localization	missense_variant	leeds5,leeds4,leeds6,F16216,leeds3,leeds2,F7763,F15390,F5211G,leeds1,MO68507EXP,dutch1,dutch2,dutch3,dutch4,dutch6,dutch7,dutch8,F17582,F15927,Afu591,Afu218,Afu257,F13619,F13952,Afu942,Afu1042,LMB35Aa,F14532,F12636,Afu166,MO79587EXP,AF65,Afu124,F14513G,JCM10253,F12041,F13535,Afu343	39	C	G	c.1379G>C	p.Ser460Thr	4685535
Afu1g17190	Cluster_3	Ferricrocin	sidI Verified ORF; Putative long-chain-fatty-acid-CoA ligase; mevalonyl-CoA ligase; PTS2-dependent peroxisomal localization	missense_variant	MO79587EXP,F15927	2	T	C	c.1319A>G	p.Asp440Gly	4685595
Afu1g17200	Cluster_3	Ferricrocin	sidC Verified ORF; Putative non-ribosomal peptide synthetase (NRPS) involved in ferricrocin siderophore biosynthesis; expression is up-regulated by iron starvation and downregulated under iron-replete conditions	missense_variant	LMB35Aa,F7763,MO79587EXP,F15927	4	T	C	c.512T>C	p.Leu171Pro	4689311
Afu1g17200	Cluster_3	Ferricrocin	sidC Verified ORF; Putative non-ribosomal peptide synthetase (NRPS) involved in ferricrocin siderophore biosynthesis; expression is up-regulated by iron starvation and downregulated under iron-replete conditions	missense_variant	leeds6,F16216,Afu1042,F15390,leeds1,dutch1,dutch2,dutch3,dutch4,dutch7,Afu591,Afu218,Afu257,F13619,F13952,Afu942,F14532,F12636,Afu166,AF65,Afu124,F14513G,F12041,F13535,Afu343	25	A	G	c.577A>G	p.Ile193Val	4689426
Afu1g17200	Cluster_3	Ferricrocin	sidC Verified ORF; Putative non-ribosomal peptide synthetase (NRPS) involved in ferricrocin siderophore biosynthesis; expression is up-regulated by iron starvation and downregulated under iron-replete conditions	missense_variant	AF65	1	C	A	c.734C>A	p.Pro245His	4689583
Afu1g17200	Cluster_3	Ferricrocin	sidC Verified ORF; Putative non-ribosomal peptide synthetase (NRPS) involved in ferricrocin siderophore biosynthesis; expression is up-regulated by iron starvation and downregulated under iron-replete conditions	missense_variant	leeds4,dutch6,leeds2,dutch8,F17582,F5211G,MO68507EXP	7	C	G	c.751C>G	p.Pro251Ala	4689600
Afu1g17200	Cluster_3	Ferricrocin	sidC Verified ORF; Putative non-ribosomal peptide synthetase (NRPS) involved in ferricrocin siderophore biosynthesis; expression is up-regulated by iron starvation and downregulated under iron-replete conditions	missense_variant	leeds5	1	C	T	c.878C>T	p.Pro293Leu	4689727
Afu1g17200	Cluster_3	Ferricrocin	sidC Verified ORF; Putative non-ribosomal peptide synthetase (NRPS) involved in ferricrocin siderophore biosynthesis; expression is up-regulated by iron starvation and downregulated under iron-replete conditions	missense_variant	F7763	1	A	G	c.889A>G	p.Thr297Ala	4689738
Afu1g17200	Cluster_3	Ferricrocin	sidC Verified ORF; Putative non-ribosomal peptide synthetase (NRPS) involved in ferricrocin siderophore biosynthesis; expression is up-regulated by iron starvation and downregulated under iron-replete conditions	missense_variant	leeds6,F16216,Afu1042,F15390,leeds1,dutch1,dutch2,dutch3,dutch4,dutch7,Afu591,Afu218,Afu257,F13619,F13952,Afu942,F14532,F12636,Afu166,AF65,Afu124,F14513G,F12041,F13535,Afu343	25	C	G	c.1569C>G	p.Ser523Arg	4690418
Afu1g17200	Cluster_3	Ferricrocin	sidC Verified ORF; Putative non-ribosomal peptide synthetase (NRPS) involved in ferricrocin siderophore biosynthesis; expression is up-regulated by iron starvation and downregulated under iron-replete conditions	missense_variant	F17764,MO69250EXP,AF41,dutch5,A1163,MO89263LAB,F16134,MO76959EXP,AF90,F12219,MO91298SB,AF72,MO54056EXP,F14403,MO78722EXP	15	T	C	c.1781T>C	p.Leu594Ser	4690630
Afu1g17200	Cluster_3	Ferricrocin	sidC Verified ORF; Putative non-ribosomal peptide synthetase (NRPS) involved in ferricrocin siderophore biosynthesis; expression is up-regulated by iron starvation and downregulated under iron-replete conditions	missense_variant	MO79587EXP,F15927	2	G	A	c.2177G>A	p.Gly726Glu	4691026
Afu1g17200	Cluster_3	Ferricrocin	sidC Verified ORF; Putative non-ribosomal peptide synthetase (NRPS) involved in ferricrocin siderophore biosynthesis; expression is up-regulated by iron starvation and downregulated under iron-replete conditions	missense_variant	leeds6,F16216,Afu1042,F15390,leeds1,dutch1,dutch2,dutch3,dutch4,dutch7,Afu591,Afu218,Afu257,F13619,F13952,Afu942,F14532,F12636,Afu166,AF65,Afu124,F14513G,F12041,F13535,Afu343	25	G	A	c.2311G>A	p.Ala771Thr	4691160
Afu1g17200	Cluster_3	Ferricrocin	sidC Verified ORF; Putative non-ribosomal peptide synthetase (NRPS) involved in ferricrocin siderophore biosynthesis; expression is up-regulated by iron starvation and downregulated under iron-replete conditions	missense_variant	F7763	1	A	T	c.2578A>T	p.Thr860Ser	4691427
Afu1g17200	Cluster_3	Ferricrocin	sidC Verified ORF; Putative non-ribosomal peptide synthetase (NRPS) involved in ferricrocin siderophore biosynthesis; expression is up-regulated by iron starvation and downregulated under iron-replete conditions	missense_variant	LMB35Aa,MO79587EXP,F15927	3	A	G	c.2641A>G	p.Thr881Ala	4691490
Afu1g17200	Cluster_3	Ferricrocin	sidC Verified ORF; Putative non-ribosomal peptide synthetase (NRPS) involved in ferricrocin siderophore biosynthesis; expression is up-regulated by iron starvation and downregulated under iron-replete conditions	missense_variant	LMB35Aa,MO79587EXP,F15927	3	G	A	c.3175G>A	p.Asp1059Asn	4692024
Afu1g17200	Cluster_3	Ferricrocin	sidC Verified ORF; Putative non-ribosomal peptide synthetase (NRPS) involved in ferricrocin siderophore biosynthesis; expression is up-regulated by iron starvation and downregulated under iron-replete conditions	missense_variant	JCM10253	1	C	G	c.3272C>G	p.Thr1091Arg	4692121
Afu1g17200	Cluster_3	Ferricrocin	sidC Verified ORF; Putative non-ribosomal peptide synthetase (NRPS) involved in ferricrocin siderophore biosynthesis; expression is up-regulated by iron starvation and downregulated under iron-replete conditions	missense_variant	leeds5,leeds4,F17582,F16216,F17764,F16311,leeds2,MO89263LAB,F7763,F15390,leeds6,MO76959EXP,F5211G,F16134,MO91298SB,MO68507EXP,AF72,F17729,dutch1,dutch2,dutch3,dutch4,dutch5,dutch6,dutch7,dutch8,MO69250EXP,F15927,Afu591,Afu218,Afu257,F13619,F12219,MO54056EXP,F18085,leeds1,AF41,Afu942,Afu1042,LMB35Aa,F14532,F14513G,AF90,Afu166,MO79587EXP,F14946G,AF65,F13952,JCM10253,F12636,1F1SWF4,F17729W,MO78722EX…	60	A	G	c.3391A>G	p.Asn1131Asp	4692240
Afu1g17200	Cluster_3	Ferricrocin	sidC Verified ORF; Putative non-ribosomal peptide synthetase (NRPS) involved in ferricrocin siderophore biosynthesis; expression is up-regulated by iron starvation and downregulated under iron-replete conditions	missense_variant	leeds1	1	C	T	c.3401C>T	p.Ser1134Phe	4692250
Afu1g17200	Cluster_3	Ferricrocin	sidC Verified ORF; Putative non-ribosomal peptide synthetase (NRPS) involved in ferricrocin siderophore biosynthesis; expression is up-regulated by iron starvation and downregulated under iron-replete conditions	missense_variant	LMB35Aa,MO79587EXP,F15927	3	A	G	c.3611A>G	p.Asp1204Gly	4692460
Afu1g17200	Cluster_3	Ferricrocin	sidC Verified ORF; Putative non-ribosomal peptide synthetase (NRPS) involved in ferricrocin siderophore biosynthesis; expression is up-regulated by iron starvation and downregulated under iron-replete conditions	missense_variant	dutch1,dutch2,dutch3,F16216,Afu942,Afu166,Afu1042,Afu591,Afu218,Afu257,Afu343,Afu124	12	A	T	c.3697A>T	p.Thr1233Ser	4692546
Afu1g17200	Cluster_3	Ferricrocin	sidC Verified ORF; Putative non-ribosomal peptide synthetase (NRPS) involved in ferricrocin siderophore biosynthesis; expression is up-regulated by iron starvation and downregulated under iron-replete conditions	missense_variant	leeds6,F16216,Afu1042,F15390,dutch1,dutch2,dutch3,dutch4,dutch7,Afu591,Afu218,Afu257,F13619,F13952,Afu942,F14532,F12636,Afu166,AF65,Afu124,F14513G,F12041,F13535,Afu343	24	A	G	c.3820A>G	p.Ile1274Val	4692669
Afu1g17200	Cluster_3	Ferricrocin	sidC Verified ORF; Putative non-ribosomal peptide synthetase (NRPS) involved in ferricrocin siderophore biosynthesis; expression is up-regulated by iron starvation and downregulated under iron-replete conditions	missense_variant	F17729,ISSF21,F17729W,F14946G,1F1SWF4	5	A	G	c.3866A>G	p.His1289Arg	4692715
Afu1g17200	Cluster_3	Ferricrocin	sidC Verified ORF; Putative non-ribosomal peptide synthetase (NRPS) involved in ferricrocin siderophore biosynthesis; expression is up-regulated by iron starvation and downregulated under iron-replete conditions	missense_variant	MO68507EXP	1	T	C	c.4061T>C	p.Val1354Ala	4692910
Afu1g17200	Cluster_3	Ferricrocin	sidC Verified ORF; Putative non-ribosomal peptide synthetase (NRPS) involved in ferricrocin siderophore biosynthesis; expression is up-regulated by iron starvation and downregulated under iron-replete conditions	missense_variant	F7763	1	A	G	c.4309A>G	p.Asn1437Asp	4693158
Afu1g17200	Cluster_3	Ferricrocin	sidC Verified ORF; Putative non-ribosomal peptide synthetase (NRPS) involved in ferricrocin siderophore biosynthesis; expression is up-regulated by iron starvation and downregulated under iron-replete conditions	missense_variant	LMB35Aa,MO79587EXP,F15927	3	A	C	c.4471A>C	p.Lys1491Gln	4693320
Afu1g17200	Cluster_3	Ferricrocin	sidC Verified ORF; Putative non-ribosomal peptide synthetase (NRPS) involved in ferricrocin siderophore biosynthesis; expression is up-regulated by iron starvation and downregulated under iron-replete conditions	missense_variant	F17729,F18085,F17729W,F14946G,1F1SWF4,F16311,ISSF21	7	T	C	c.4738T>C	p.Trp1580Arg	4693587
Afu1g17200	Cluster_3	Ferricrocin	sidC Verified ORF; Putative non-ribosomal peptide synthetase (NRPS) involved in ferricrocin siderophore biosynthesis; expression is up-regulated by iron starvation and downregulated under iron-replete conditions	missense_variant	F17764,MO69250EXP,AF41,dutch5,A1163,MO89263LAB,F16134,MO76959EXP,AF90,F12219,MO91298SB,AF72,MO54056EXP,F14403,MO78722EXP	15	C	A	c.4771C>A	p.Leu1591Ile	4693620
Afu1g17200	Cluster_3	Ferricrocin	sidC Verified ORF; Putative non-ribosomal peptide synthetase (NRPS) involved in ferricrocin siderophore biosynthesis; expression is up-regulated by iron starvation and downregulated under iron-replete conditions	missense_variant	JCM10253	1	A	T	c.5414A>T	p.Tyr1805Phe	4694263
Afu1g17200	Cluster_3	Ferricrocin	sidC Verified ORF; Putative non-ribosomal peptide synthetase (NRPS) involved in ferricrocin siderophore biosynthesis; expression is up-regulated by iron starvation and downregulated under iron-replete conditions	missense_variant	F17764,MO69250EXP,AF41,dutch5,A1163,MO89263LAB,F16134,MO76959EXP,AF90,F12219,MO91298SB,AF72,MO54056EXP,F14403,MO78722EXP	15	T	C	c.5798T>C	p.Met1933Thr	4694647
Afu1g17200	Cluster_3	Ferricrocin	sidC Verified ORF; Putative non-ribosomal peptide synthetase (NRPS) involved in ferricrocin siderophore biosynthesis; expression is up-regulated by iron starvation and downregulated under iron-replete conditions	missense_variant	MO79587EXP,F15927	2	A	G	c.6199A>G	p.Ile2067Val	4695048
Afu1g17200	Cluster_3	Ferricrocin	sidC Verified ORF; Putative non-ribosomal peptide synthetase (NRPS) involved in ferricrocin siderophore biosynthesis; expression is up-regulated by iron starvation and downregulated under iron-replete conditions	missense_variant	LMB35Aa,MO79587EXP,F15927	3	A	C	c.6371A>C	p.Lys2124Thr	4695220
Afu1g17200	Cluster_3	Ferricrocin	sidC Verified ORF; Putative non-ribosomal peptide synthetase (NRPS) involved in ferricrocin siderophore biosynthesis; expression is up-regulated by iron starvation and downregulated under iron-replete conditions	missense_variant	F7763	1	A	T	c.6457A>T	p.Ser2153Cys	4695306
Afu1g17200	Cluster_3	Ferricrocin	sidC Verified ORF; Putative non-ribosomal peptide synthetase (NRPS) involved in ferricrocin siderophore biosynthesis; expression is up-regulated by iron starvation and downregulated under iron-replete conditions	missense_variant	LMB35Aa	1	G	A	c.6776G>A	p.Arg2259Lys	4695625
Afu1g17200	Cluster_3	Ferricrocin	sidC Verified ORF; Putative non-ribosomal peptide synthetase (NRPS) involved in ferricrocin siderophore biosynthesis; expression is up-regulated by iron starvation and downregulated under iron-replete conditions	missense_variant	leeds6,F16216,Afu1042,F15390,dutch1,dutch2,dutch3,dutch4,dutch7,Afu591,Afu218,Afu257,F13619,F13952,Afu942,F14532,F12636,Afu166,AF65,Afu124,F14513G,F12041,F13535,Afu343	24	A	G	c.7174A>G	p.Lys2392Glu	4696023
Afu1g17200	Cluster_3	Ferricrocin	sidC Verified ORF; Putative non-ribosomal peptide synthetase (NRPS) involved in ferricrocin siderophore biosynthesis; expression is up-regulated by iron starvation and downregulated under iron-replete conditions	missense_variant	dutch2	1	G	A	c.7189G>A	p.Glu2397Lys	4696038
Afu1g17200	Cluster_3	Ferricrocin	sidC Verified ORF; Putative non-ribosomal peptide synthetase (NRPS) involved in ferricrocin siderophore biosynthesis; expression is up-regulated by iron starvation and downregulated under iron-replete conditions	missense_variant	F7763	1	C	T	c.8078C>T	p.Pro2693Leu	4696927
Afu1g17200	Cluster_3	Ferricrocin	sidC Verified ORF; Putative non-ribosomal peptide synthetase (NRPS) involved in ferricrocin siderophore biosynthesis; expression is up-regulated by iron starvation and downregulated under iron-replete conditions	missense_variant	F7763	1	C	A	c.8638C>A	p.Pro2880Thr	4697487
Afu1g17200	Cluster_3	Ferricrocin	sidC Verified ORF; Putative non-ribosomal peptide synthetase (NRPS) involved in ferricrocin siderophore biosynthesis; expression is up-regulated by iron starvation and downregulated under iron-replete conditions	missense_variant	dutch8,leeds2	2	C	G	c.9019C>G	p.Arg3007Gly	4697868
Afu1g17200	Cluster_3	Ferricrocin	sidC Verified ORF; Putative non-ribosomal peptide synthetase (NRPS) involved in ferricrocin siderophore biosynthesis; expression is up-regulated by iron starvation and downregulated under iron-replete conditions	missense_variant	F7763	1	T	A	c.9070T>A	p.Ser3024Thr	4697919
Afu1g17200	Cluster_3	Ferricrocin	sidC Verified ORF; Putative non-ribosomal peptide synthetase (NRPS) involved in ferricrocin siderophore biosynthesis; expression is up-regulated by iron starvation and downregulated under iron-replete conditions	missense_variant	leeds5,leeds4,F17582,F16216,F17764,F16311,leeds2,MO89263LAB,F7763,F15390,leeds6,MO76959EXP,F5211G,F16134,MO91298SB,MO68507EXP,AF72,F17729,dutch1,dutch2,dutch3,dutch4,dutch5,dutch6,dutch7,dutch8,MO69250EXP,F15927,Afu591,Afu218,Afu257,F13619,F12219,MO54056EXP,F18085,leeds1,AF41,Afu942,Afu1042,LMB35Aa,F14532,F14513G,AF90,Afu166,MO79587EXP,F14946G,AF65,F13952,JCM10253,F12636,1F1SWF4,F17729W,MO78722EX…	60	G	A	c.9598G>A	p.Gly3200Ser	4698447
Afu1g17200	Cluster_3	Ferricrocin	sidC Verified ORF; Putative non-ribosomal peptide synthetase (NRPS) involved in ferricrocin siderophore biosynthesis; expression is up-regulated by iron starvation and downregulated under iron-replete conditions	missense_variant	JCM10253	1	G	A	c.9634G>A	p.Val3212Ile	4698483
Afu1g17200	Cluster_3	Ferricrocin	sidC Verified ORF; Putative non-ribosomal peptide synthetase (NRPS) involved in ferricrocin siderophore biosynthesis; expression is up-regulated by iron starvation and downregulated under iron-replete conditions	missense_variant	leeds5,leeds4,F17582,F16216,F17764,F16311,leeds2,MO89263LAB,F7763,F15390,leeds6,MO76959EXP,F5211G,F16134,MO91298SB,MO68507EXP,AF72,F17729,dutch1,dutch2,dutch3,dutch4,dutch5,dutch6,dutch7,dutch8,MO69250EXP,F15927,Afu591,Afu218,Afu257,F13619,F12219,MO54056EXP,F18085,leeds1,AF41,Afu942,Afu1042,LMB35Aa,F14532,F14513G,AF90,Afu166,leeds3,MO79587EXP,F14946G,AF65,F13952,JCM10253,F12636,1F1SWF4,F17729W,MO…	61	T	C	c.9727T>C	p.Phe3243Leu	4698576
Afu1g17200	Cluster_3	Ferricrocin	sidC Verified ORF; Putative non-ribosomal peptide synthetase (NRPS) involved in ferricrocin siderophore biosynthesis; expression is up-regulated by iron starvation and downregulated under iron-replete conditions	missense_variant	dutch4,dutch7	2	C	A	c.9769C>A	p.Gln3257Lys	4698618
Afu1g17200	Cluster_3	Ferricrocin	sidC Verified ORF; Putative non-ribosomal peptide synthetase (NRPS) involved in ferricrocin siderophore biosynthesis; expression is up-regulated by iron starvation and downregulated under iron-replete conditions	missense_variant	F7763	1	G	C	c.9820G>C	p.Glu3274Gln	4698669
Afu1g17200	Cluster_3	Ferricrocin	sidC Verified ORF; Putative non-ribosomal peptide synthetase (NRPS) involved in ferricrocin siderophore biosynthesis; expression is up-regulated by iron starvation and downregulated under iron-replete conditions	missense_variant	JCM10253	1	G	T	c.9856G>T	p.Gly3286Cys	4698705
Afu1g17200	Cluster_3	Ferricrocin	sidC Verified ORF; Putative non-ribosomal peptide synthetase (NRPS) involved in ferricrocin siderophore biosynthesis; expression is up-regulated by iron starvation and downregulated under iron-replete conditions	missense_variant	leeds4,F5211G,dutch6	3	G	A	c.9976G>A	p.Val3326Ile	4698825
Afu1g17200	Cluster_3	Ferricrocin	sidC Verified ORF; Putative non-ribosomal peptide synthetase (NRPS) involved in ferricrocin siderophore biosynthesis; expression is up-regulated by iron starvation and downregulated under iron-replete conditions	missense_variant	F17729,F18085,F17729W,F14946G,1F1SWF4,F16311,ISSF21	7	G	A	c.10156G>A	p.Gly3386Ser	4699005
Afu1g17200	Cluster_3	Ferricrocin	sidC Verified ORF; Putative non-ribosomal peptide synthetase (NRPS) involved in ferricrocin siderophore biosynthesis; expression is up-regulated by iron starvation and downregulated under iron-replete conditions	missense_variant	F7763	1	A	G	c.10313A>G	p.Asp3438Gly	4699162
Afu1g17200	Cluster_3	Ferricrocin	sidC Verified ORF; Putative non-ribosomal peptide synthetase (NRPS) involved in ferricrocin siderophore biosynthesis; expression is up-regulated by iron starvation and downregulated under iron-replete conditions	missense_variant	LMB35Aa,MO79587EXP,F15927	3	T	C	c.10520T>C	p.Val3507Ala	4699369
Afu1g17200	Cluster_3	Ferricrocin	sidC Verified ORF; Putative non-ribosomal peptide synthetase (NRPS) involved in ferricrocin siderophore biosynthesis; expression is up-regulated by iron starvation and downregulated under iron-replete conditions	missense_variant	F16216,Afu1042,F15390,dutch1,dutch2,dutch3,F17582,Afu591,Afu218,Afu257,F13619,F13952,Afu942,F14532,F12636,Afu166,AF65,Afu124,F14513G,F12041,F13535,Afu343	22	A	G	c.11326A>G	p.Thr3776Ala	4700175
Afu1g17200	Cluster_3	Ferricrocin	sidC Verified ORF; Putative non-ribosomal peptide synthetase (NRPS) involved in ferricrocin siderophore biosynthesis; expression is up-regulated by iron starvation and downregulated under iron-replete conditions	missense_variant	LMB35Aa,MO79587EXP,F15927	3	A	T	c.11393A>T	p.Lys3798Met	4700242
Afu1g17200	Cluster_3	Ferricrocin	sidC Verified ORF; Putative non-ribosomal peptide synthetase (NRPS) involved in ferricrocin siderophore biosynthesis; expression is up-regulated by iron starvation and downregulated under iron-replete conditions	missense_variant	LMB35Aa,MO79587EXP,F15927	3	G	A	c.11422G>A	p.Asp3808Asn	4700271
Afu1g17200	Cluster_3	Ferricrocin	sidC Verified ORF; Putative non-ribosomal peptide synthetase (NRPS) involved in ferricrocin siderophore biosynthesis; expression is up-regulated by iron starvation and downregulated under iron-replete conditions	missense_variant	LMB35Aa,MO79587EXP,F15927	3	A	G	c.11728A>G	p.Thr3910Ala	4700577
Afu1g17200	Cluster_3	Ferricrocin	sidC Verified ORF; Putative non-ribosomal peptide synthetase (NRPS) involved in ferricrocin siderophore biosynthesis; expression is up-regulated by iron starvation and downregulated under iron-replete conditions	missense_variant	F17729,ISSF21,F17729W,F14946G,1F1SWF4	5	G	A	c.11860G>A	p.Glu3954Lys	4700709
Afu1g17200	Cluster_3	Ferricrocin	sidC Verified ORF; Putative non-ribosomal peptide synthetase (NRPS) involved in ferricrocin siderophore biosynthesis; expression is up-regulated by iron starvation and downregulated under iron-replete conditions	missense_variant	JCM10253	1	C	T	c.11872C>T	p.Arg3958Cys	4700721
Afu1g17200	Cluster_3	Ferricrocin	sidC Verified ORF; Putative non-ribosomal peptide synthetase (NRPS) involved in ferricrocin siderophore biosynthesis; expression is up-regulated by iron starvation and downregulated under iron-replete conditions	missense_variant	leeds5,leeds4,F17582,F16216,F17764,F16311,leeds2,MO89263LAB,F7763,F15390,leeds6,MO76959EXP,F5211G,F16134,MO91298SB,MO68507EXP,AF72,F17729,dutch1,dutch2,dutch3,dutch4,dutch5,dutch6,dutch7,dutch8,MO69250EXP,F15927,Afu591,Afu218,Afu257,F13619,F12219,MO54056EXP,F18085,leeds1,AF41,Afu942,Afu1042,LMB35Aa,F14532,F14513G,AF90,Afu166,leeds3,MO79587EXP,F14946G,AF65,F13952,JCM10253,F12636,1F1SWF4,F17729W,MO…	61	T	G	c.11935T>G	p.Ser3979Ala	4700784
Afu1g17200	Cluster_3	Ferricrocin	sidC Verified ORF; Putative non-ribosomal peptide synthetase (NRPS) involved in ferricrocin siderophore biosynthesis; expression is up-regulated by iron starvation and downregulated under iron-replete conditions	missense_variant	LMB35Aa,MO79587EXP,F15927	3	G	T	c.12204G>T	p.Lys4068Asn	4701053
Afu1g17200	Cluster_3	Ferricrocin	sidC Verified ORF; Putative non-ribosomal peptide synthetase (NRPS) involved in ferricrocin siderophore biosynthesis; expression is up-regulated by iron starvation and downregulated under iron-replete conditions	missense_variant	dutch8,leeds2	2	T	G	c.12478T>G	p.Cys4160Gly	4701327
Afu1g17200	Cluster_3	Ferricrocin	sidC Verified ORF; Putative non-ribosomal peptide synthetase (NRPS) involved in ferricrocin siderophore biosynthesis; expression is up-regulated by iron starvation and downregulated under iron-replete conditions	missense_variant	leeds4,leeds1,dutch6,leeds2,dutch8,F5211G,MO68507EXP	7	A	T	c.13019A>T	p.Tyr4340Phe	4701868
Afu1g17200	Cluster_3	Ferricrocin	sidC Verified ORF; Putative non-ribosomal peptide synthetase (NRPS) involved in ferricrocin siderophore biosynthesis; expression is up-regulated by iron starvation and downregulated under iron-replete conditions	missense_variant	F15390,F14532,dutch4,F17582,dutch7	5	A	C	c.13067A>C	p.Asn4356Thr	4701916
Afu1g17200	Cluster_3	Ferricrocin	sidC Verified ORF; Putative non-ribosomal peptide synthetase (NRPS) involved in ferricrocin siderophore biosynthesis; expression is up-regulated by iron starvation and downregulated under iron-replete conditions	missense_variant	F7763	1	C	A	c.13888C>A	p.Leu4630Met	4702737
Afu1g17200	Cluster_3	Ferricrocin	sidC Verified ORF; Putative non-ribosomal peptide synthetase (NRPS) involved in ferricrocin siderophore biosynthesis; expression is up-regulated by iron starvation and downregulated under iron-replete conditions	missense_variant	leeds5	1	C	T	c.14108C>T	p.Ser4703Leu	4702957
Afu1g17200	Cluster_3	Ferricrocin	sidC Verified ORF; Putative non-ribosomal peptide synthetase (NRPS) involved in ferricrocin siderophore biosynthesis; expression is up-regulated by iron starvation and downregulated under iron-replete conditions	missense_variant	leeds5,leeds4,F17582,F16216,F17764,F16311,leeds2,MO89263LAB,F7763,F15390,leeds6,MO76959EXP,F5211G,F16134,MO91298SB,MO68507EXP,AF72,F17729,dutch1,dutch2,dutch3,dutch4,dutch5,dutch6,dutch7,dutch8,MO69250EXP,F15927,Afu591,Afu218,Afu257,F13619,F12219,MO54056EXP,F18085,leeds1,AF41,Afu942,Afu1042,LMB35Aa,F14532,F14513G,AF90,Afu166,MO79587EXP,F14946G,AF65,F13952,JCM10253,F12636,1F1SWF4,F17729W,MO78722EX…	60	G	A	c.14222G>A	p.Gly4741Glu	4703071
Afu1g17710	Cluster_4	Fusarielin-like	Uncharacterized ORF; Has domain(s) with predicted sequence-specific DNA binding RNA polymerase II transcription factor activity, zinc ion binding activity, role in regulation of transcription, DNA-dependent and nucleus localization	missense_variant	LMB35Aa,MO79587EXP,F15927	3	G	A	c.6G>A	p.Met2Ile	4894253
Afu1g17710	Cluster_4	Fusarielin-like	Uncharacterized ORF; Has domain(s) with predicted sequence-specific DNA binding RNA polymerase II transcription factor activity, zinc ion binding activity, role in regulation of transcription, DNA-dependent and nucleus localization	missense_variant	LMB35Aa,MO79587EXP,F15927	3	C	G	c.87C>G	p.Asp29Glu	4894334
Afu1g17710	Cluster_4	Fusarielin-like	Uncharacterized ORF; Has domain(s) with predicted sequence-specific DNA binding RNA polymerase II transcription factor activity, zinc ion binding activity, role in regulation of transcription, DNA-dependent and nucleus localization	missense_variant	F7763	1	A	T	c.192A>T	p.Lys64Asn	4894439
Afu1g17710	Cluster_4	Fusarielin-like	Uncharacterized ORF; Has domain(s) with predicted sequence-specific DNA binding RNA polymerase II transcription factor activity, zinc ion binding activity, role in regulation of transcription, DNA-dependent and nucleus localization	missense_variant	LMB35Aa,MO79587EXP,F15927	3	G	T	c.221G>T	p.Arg74Leu	4894468
Afu1g17710	Cluster_4	Fusarielin-like	Uncharacterized ORF; Has domain(s) with predicted sequence-specific DNA binding RNA polymerase II transcription factor activity, zinc ion binding activity, role in regulation of transcription, DNA-dependent and nucleus localization	missense_variant	LMB35Aa,MO79587EXP,F15927	3	G	A	c.344G>A	p.Ser115Asn	4894591
Afu1g17710	Cluster_4	Fusarielin-like	Uncharacterized ORF; Has domain(s) with predicted sequence-specific DNA binding RNA polymerase II transcription factor activity, zinc ion binding activity, role in regulation of transcription, DNA-dependent and nucleus localization	splice_acceptor_variant&intron_variant	LMB35Aa,MO79587EXP,F15927	3	A	G	c.391-2A>G		4894724
Afu1g17710	Cluster_4	Fusarielin-like	Uncharacterized ORF; Has domain(s) with predicted sequence-specific DNA binding RNA polymerase II transcription factor activity, zinc ion binding activity, role in regulation of transcription, DNA-dependent and nucleus localization	missense_variant	LMB35Aa,MO79587EXP,F15927	3	C	T	c.481C>T	p.His161Tyr	4894816
Afu1g17710	Cluster_4	Fusarielin-like	Uncharacterized ORF; Has domain(s) with predicted sequence-specific DNA binding RNA polymerase II transcription factor activity, zinc ion binding activity, role in regulation of transcription, DNA-dependent and nucleus localization	missense_variant	LMB35Aa,MO79587EXP,F15927	3	C	T	c.484C>T	p.Arg162Trp	4894819
Afu1g17710	Cluster_4	Fusarielin-like	Uncharacterized ORF; Has domain(s) with predicted sequence-specific DNA binding RNA polymerase II transcription factor activity, zinc ion binding activity, role in regulation of transcription, DNA-dependent and nucleus localization	missense_variant	LMB35Aa,MO79587EXP,F15927	3	G	C	c.723G>C	p.Glu241Asp	4895058
Afu1g17710	Cluster_4	Fusarielin-like	Uncharacterized ORF; Has domain(s) with predicted sequence-specific DNA binding RNA polymerase II transcription factor activity, zinc ion binding activity, role in regulation of transcription, DNA-dependent and nucleus localization	disruptive_inframe_insertion	AF90	1	C	CATGGTA	c.734_735insGGTAAT	p.Pro244_Ile245insMetVal	4895067
Afu1g17710	Cluster_4	Fusarielin-like	Uncharacterized ORF; Has domain(s) with predicted sequence-specific DNA binding RNA polymerase II transcription factor activity, zinc ion binding activity, role in regulation of transcription, DNA-dependent and nucleus localization	frameshift_variant&stop_gained	AF90	1	T	TGGCCCTCGTAAGCCTGGGTACCTTCAATCTTGCATCC	c.736_737insGGCCCTCGTAAGCCTGGGTACCTTCAATCTTGCATCC	p.Ser246fs	4895071
Afu1g17710	Cluster_4	Fusarielin-like	Uncharacterized ORF; Has domain(s) with predicted sequence-specific DNA binding RNA polymerase II transcription factor activity, zinc ion binding activity, role in regulation of transcription, DNA-dependent and nucleus localization	missense_variant	LMB35Aa,MO79587EXP,F15927	3	A	G	c.775A>G	p.Lys259Glu	4895110
Afu1g17710	Cluster_4	Fusarielin-like	Uncharacterized ORF; Has domain(s) with predicted sequence-specific DNA binding RNA polymerase II transcription factor activity, zinc ion binding activity, role in regulation of transcription, DNA-dependent and nucleus localization	missense_variant	LMB35Aa,MO79587EXP,F15927	3	T	C	c.785T>C	p.Ile262Thr	4895120
Afu1g17710	Cluster_4	Fusarielin-like	Uncharacterized ORF; Has domain(s) with predicted sequence-specific DNA binding RNA polymerase II transcription factor activity, zinc ion binding activity, role in regulation of transcription, DNA-dependent and nucleus localization	missense_variant	LMB35Aa,MO79587EXP,F15927	3	G	C	c.797G>C	p.Arg266Pro	4895132
Afu1g17710	Cluster_4	Fusarielin-like	Uncharacterized ORF; Has domain(s) with predicted sequence-specific DNA binding RNA polymerase II transcription factor activity, zinc ion binding activity, role in regulation of transcription, DNA-dependent and nucleus localization	missense_variant	F5211G	1	G	A	c.875G>A	p.Gly292Glu	4895210
Afu1g17710	Cluster_4	Fusarielin-like	Uncharacterized ORF; Has domain(s) with predicted sequence-specific DNA binding RNA polymerase II transcription factor activity, zinc ion binding activity, role in regulation of transcription, DNA-dependent and nucleus localization	missense_variant	LMB35Aa,MO79587EXP,F15927	3	G	A	c.910G>A	p.Ala304Thr	4895245
Afu1g17710	Cluster_4	Fusarielin-like	Uncharacterized ORF; Has domain(s) with predicted sequence-specific DNA binding RNA polymerase II transcription factor activity, zinc ion binding activity, role in regulation of transcription, DNA-dependent and nucleus localization	missense_variant	F17729,F17729W,F14946G	3	A	G	c.1088A>G	p.His363Arg	4895423
Afu1g17720	Cluster_4	Fusarielin-like	Uncharacterized ORF; Ortholog of A. clavatus NRRL 1 : ACLA_098880 and Aspergillus wentii : Aspwe1_0113704	missense_variant	leeds4,F14513G,leeds6,F13952,F17582,F12041,F13535,dutch4,AF65	9	T	C	c.116T>C	p.Phe39Ser	4896182
Afu1g17720	Cluster_4	Fusarielin-like	Uncharacterized ORF; Ortholog of A. clavatus NRRL 1 : ACLA_098880 and Aspergillus wentii : Aspwe1_0113704	missense_variant	F7763	1	G	A	c.382G>A	p.Val128Ile	4896448
Afu1g17720	Cluster_4	Fusarielin-like	Uncharacterized ORF; Ortholog of A. clavatus NRRL 1 : ACLA_098880 and Aspergillus wentii : Aspwe1_0113704	missense_variant	LMB35Aa,F7763,MO79587EXP,F15927	4	C	T	c.502C>T	p.Pro168Ser	4896568
Afu1g17720	Cluster_4	Fusarielin-like	Uncharacterized ORF; Ortholog of A. clavatus NRRL 1 : ACLA_098880 and Aspergillus wentii : Aspwe1_0113704	missense_variant	LMB35Aa,MO79587EXP,F15927	3	C	A	c.626C>A	p.Thr209Lys	4896692
Afu1g17720	Cluster_4	Fusarielin-like	Uncharacterized ORF; Ortholog of A. clavatus NRRL 1 : ACLA_098880 and Aspergillus wentii : Aspwe1_0113704	missense_variant	LMB35Aa,MO79587EXP,F15927	3	T	C	c.695T>C	p.Leu232Pro	4896761
Afu1g17720	Cluster_4	Fusarielin-like	Uncharacterized ORF; Ortholog of A. clavatus NRRL 1 : ACLA_098880 and Aspergillus wentii : Aspwe1_0113704	missense_variant	LMB35Aa,MO79587EXP,F15927	3	G	A	c.715G>A	p.Glu239Lys	4896781
Afu1g17723	Cluster_4	Fusarielin-like	Uncharacterized ORF; Has domain(s) with predicted carbohydrate binding, catalytic activity, isomerase activity and role in carbohydrate metabolic process, hexose metabolic process	missense_variant	LMB35Aa,MO79587EXP,F15927	3	T	A	c.1047A>T	p.Glu349Asp	4896916
Afu1g17723	Cluster_4	Fusarielin-like	Uncharacterized ORF; Has domain(s) with predicted carbohydrate binding, catalytic activity, isomerase activity and role in carbohydrate metabolic process, hexose metabolic process	missense_variant	LMB35Aa,MO79587EXP,F15927	3	C	T	c.860G>A	p.Ser287Asn	4897156
Afu1g17723	Cluster_4	Fusarielin-like	Uncharacterized ORF; Has domain(s) with predicted carbohydrate binding, catalytic activity, isomerase activity and role in carbohydrate metabolic process, hexose metabolic process	missense_variant	MO68507EXP	1	G	A	c.749C>T	p.Pro250Leu	4897267
Afu1g17723	Cluster_4	Fusarielin-like	Uncharacterized ORF; Has domain(s) with predicted carbohydrate binding, catalytic activity, isomerase activity and role in carbohydrate metabolic process, hexose metabolic process	missense_variant	LMB35Aa,MO79587EXP,F15927	3	T	C	c.643A>G	p.Arg215Gly	4897373
Afu1g17723	Cluster_4	Fusarielin-like	Uncharacterized ORF; Has domain(s) with predicted carbohydrate binding, catalytic activity, isomerase activity and role in carbohydrate metabolic process, hexose metabolic process	missense_variant	F12636,dutch6,F14532,F15390,F13619,F5211G,MO68507EXP	7	C	T	c.614G>A	p.Gly205Glu	4897402
Afu1g17723	Cluster_4	Fusarielin-like	Uncharacterized ORF; Has domain(s) with predicted carbohydrate binding, catalytic activity, isomerase activity and role in carbohydrate metabolic process, hexose metabolic process	missense_variant	LMB35Aa,MO79587EXP,F15927	3	T	A	c.565A>T	p.Arg189Trp	4897451
Afu1g17723	Cluster_4	Fusarielin-like	Uncharacterized ORF; Has domain(s) with predicted carbohydrate binding, catalytic activity, isomerase activity and role in carbohydrate metabolic process, hexose metabolic process	missense_variant	LMB35Aa,MO79587EXP,F15927	3	A	T	c.564T>A	p.His188Gln	4897452
Afu1g17723	Cluster_4	Fusarielin-like	Uncharacterized ORF; Has domain(s) with predicted carbohydrate binding, catalytic activity, isomerase activity and role in carbohydrate metabolic process, hexose metabolic process	missense_variant	dutch1,dutch2,dutch3,F16216,Afu942,Afu166,Afu1042,Afu591,Afu218,Afu257,Afu343,Afu124	12	G	A	c.248C>T	p.Pro83Leu	4897945
Afu1g17723	Cluster_4	Fusarielin-like	Uncharacterized ORF; Has domain(s) with predicted carbohydrate binding, catalytic activity, isomerase activity and role in carbohydrate metabolic process, hexose metabolic process	frameshift_variant	leeds4,F14513G,leeds6,F13952,leeds1,dutch7,dutch8,F17582,F12041,F13535,dutch4,AF65,leeds2	13	AC	A	c.242delG	p.Gly81fs	4897950
Afu1g17723	Cluster_4	Fusarielin-like	Uncharacterized ORF; Has domain(s) with predicted carbohydrate binding, catalytic activity, isomerase activity and role in carbohydrate metabolic process, hexose metabolic process	missense_variant	leeds5,leeds4,leeds6,F16216,AF90,leeds3,leeds2,F7763,F15390,F5211G,leeds1,MO68507EXP,F17729,dutch1,dutch2,dutch3,dutch4,dutch6,dutch7,dutch8,F17582,F15927,Afu591,Afu218,Afu257,F13619,MO54056EXP,F13952,Afu942,Afu1042,LMB35Aa,F14532,F14513G,Afu166,MO79587EXP,F14946G,AF65,Afu124,F12636,1F1SWF4,F17729W,MO78722EXP,ISSF21,F12041,F13535,Afu343,F14403	47	A	C	c.232T>G	p.Tyr78Asp	4897961
Afu1g17723	Cluster_4	Fusarielin-like	Uncharacterized ORF; Has domain(s) with predicted carbohydrate binding, catalytic activity, isomerase activity and role in carbohydrate metabolic process, hexose metabolic process	missense_variant	F13619	1	T	C	c.113A>G	p.Lys38Arg	4898080
Afu1g17725	Cluster_4	Fusarielin-like	Uncharacterized ORF; Has domain(s) with predicted electron carrier activity, heme binding, iron ion binding, oxidoreductase activity, acting on paired donors, with incorporation or reduction of molecular oxygen activity and role in oxidation-reduction process	missense_variant	dutch1,dutch2,dutch3,F16216,F5211G,dutch6,Afu942,F14532,Afu1042,F12636,Afu591,Afu218,Afu257,F13619,F15390,Afu166,MO68507EXP,Afu343,Afu124	19	C	T	c.1450G>A	p.Ala484Thr	4898592
Afu1g17725	Cluster_4	Fusarielin-like	Uncharacterized ORF; Has domain(s) with predicted electron carrier activity, heme binding, iron ion binding, oxidoreductase activity, acting on paired donors, with incorporation or reduction of molecular oxygen activity and role in oxidation-reduction process	missense_variant	dutch4	1	A	G	c.1265T>C	p.Val422Ala	4898777
Afu1g17725	Cluster_4	Fusarielin-like	Uncharacterized ORF; Has domain(s) with predicted electron carrier activity, heme binding, iron ion binding, oxidoreductase activity, acting on paired donors, with incorporation or reduction of molecular oxygen activity and role in oxidation-reduction process	missense_variant	LMB35Aa,MO79587EXP,F15927	3	T	C	c.1177A>G	p.Asn393Asp	4898865
Afu1g17725	Cluster_4	Fusarielin-like	Uncharacterized ORF; Has domain(s) with predicted electron carrier activity, heme binding, iron ion binding, oxidoreductase activity, acting on paired donors, with incorporation or reduction of molecular oxygen activity and role in oxidation-reduction process	missense_variant	LMB35Aa,MO79587EXP,F15927	3	G	A	c.1057C>T	p.His353Tyr	4898985
Afu1g17725	Cluster_4	Fusarielin-like	Uncharacterized ORF; Has domain(s) with predicted electron carrier activity, heme binding, iron ion binding, oxidoreductase activity, acting on paired donors, with incorporation or reduction of molecular oxygen activity and role in oxidation-reduction process	missense_variant	dutch8,leeds2,leeds1,dutch7	4	C	G	c.1027G>C	p.Asp343His	4899015
Afu1g17725	Cluster_4	Fusarielin-like	Uncharacterized ORF; Has domain(s) with predicted electron carrier activity, heme binding, iron ion binding, oxidoreductase activity, acting on paired donors, with incorporation or reduction of molecular oxygen activity and role in oxidation-reduction process	missense_variant	LMB35Aa,MO79587EXP,F15927	3	C	G	c.968G>C	p.Gly323Ala	4899074
Afu1g17725	Cluster_4	Fusarielin-like	Uncharacterized ORF; Has domain(s) with predicted electron carrier activity, heme binding, iron ion binding, oxidoreductase activity, acting on paired donors, with incorporation or reduction of molecular oxygen activity and role in oxidation-reduction process	missense_variant	LMB35Aa,MO79587EXP,F15927	3	G	A	c.890C>T	p.Ala297Val	4899152
Afu1g17725	Cluster_4	Fusarielin-like	Uncharacterized ORF; Has domain(s) with predicted electron carrier activity, heme binding, iron ion binding, oxidoreductase activity, acting on paired donors, with incorporation or reduction of molecular oxygen activity and role in oxidation-reduction process	missense_variant	LMB35Aa,MO79587EXP,F15927	3	G	A	c.686C>T	p.Thr229Ile	4899356
Afu1g17725	Cluster_4	Fusarielin-like	Uncharacterized ORF; Has domain(s) with predicted electron carrier activity, heme binding, iron ion binding, oxidoreductase activity, acting on paired donors, with incorporation or reduction of molecular oxygen activity and role in oxidation-reduction process	missense_variant	leeds4,F14513G,F13952,F12041,F13535,AF65	6	G	C	c.568C>G	p.Arg190Gly	4899474
Afu1g17725	Cluster_4	Fusarielin-like	Uncharacterized ORF; Has domain(s) with predicted electron carrier activity, heme binding, iron ion binding, oxidoreductase activity, acting on paired donors, with incorporation or reduction of molecular oxygen activity and role in oxidation-reduction process	frameshift_variant	LMB35Aa,MO79587EXP,F15927	3	GAT	G	c.484_485delAT	p.Ile162fs	4899624
Afu1g17725	Cluster_4	Fusarielin-like	Uncharacterized ORF; Has domain(s) with predicted electron carrier activity, heme binding, iron ion binding, oxidoreductase activity, acting on paired donors, with incorporation or reduction of molecular oxygen activity and role in oxidation-reduction process	missense_variant	JCM10253	1	G	A	c.328C>T	p.Arg110Trp	4899782
Afu1g17725	Cluster_4	Fusarielin-like	Uncharacterized ORF; Has domain(s) with predicted electron carrier activity, heme binding, iron ion binding, oxidoreductase activity, acting on paired donors, with incorporation or reduction of molecular oxygen activity and role in oxidation-reduction process	missense_variant	LMB35Aa,MO79587EXP,F15927	3	A	G	c.326T>C	p.Leu109Pro	4899784
Afu1g17725	Cluster_4	Fusarielin-like	Uncharacterized ORF; Has domain(s) with predicted electron carrier activity, heme binding, iron ion binding, oxidoreductase activity, acting on paired donors, with incorporation or reduction of molecular oxygen activity and role in oxidation-reduction process	missense_variant	JCM10253	1	C	T	c.269G>A	p.Arg90Gln	4899841
Afu1g17725	Cluster_4	Fusarielin-like	Uncharacterized ORF; Has domain(s) with predicted electron carrier activity, heme binding, iron ion binding, oxidoreductase activity, acting on paired donors, with incorporation or reduction of molecular oxygen activity and role in oxidation-reduction process	stop_gained	JCM10253	1	G	A	c.268C>T	p.Arg90*	4899842
Afu1g17725	Cluster_4	Fusarielin-like	Uncharacterized ORF; Has domain(s) with predicted electron carrier activity, heme binding, iron ion binding, oxidoreductase activity, acting on paired donors, with incorporation or reduction of molecular oxygen activity and role in oxidation-reduction process	missense_variant	JCM10253	1	G	A	c.104C>T	p.Ser35Leu	4900070
Afu1g17725	Cluster_4	Fusarielin-like	Uncharacterized ORF; Has domain(s) with predicted electron carrier activity, heme binding, iron ion binding, oxidoreductase activity, acting on paired donors, with incorporation or reduction of molecular oxygen activity and role in oxidation-reduction process	missense_variant	F7763	1	G	A	c.37C>T	p.Leu13Phe	4900137
Afu1g17730	Cluster_4	Fusarielin-like	Uncharacterized ORF; Has domain(s) with predicted nucleotide binding, oxidoreductase activity, transferase activity, transferring acyl groups other than amino-acyl groups, zinc ion binding activity and role in oxidation-reduction process	missense_variant	dutch5,F16134	2	T	C	c.995A>G	p.Lys332Arg	4900706
Afu1g17730	Cluster_4	Fusarielin-like	Uncharacterized ORF; Has domain(s) with predicted nucleotide binding, oxidoreductase activity, transferase activity, transferring acyl groups other than amino-acyl groups, zinc ion binding activity and role in oxidation-reduction process	missense_variant	JCM10253	1	G	A	c.989C>T	p.Pro330Leu	4900712
Afu1g17730	Cluster_4	Fusarielin-like	Uncharacterized ORF; Has domain(s) with predicted nucleotide binding, oxidoreductase activity, transferase activity, transferring acyl groups other than amino-acyl groups, zinc ion binding activity and role in oxidation-reduction process	frameshift_variant	LMB35Aa,MO79587EXP,F15927	3	GC	G	c.960delG	p.Trp320fs	4900740
Afu1g17730	Cluster_4	Fusarielin-like	Uncharacterized ORF; Has domain(s) with predicted nucleotide binding, oxidoreductase activity, transferase activity, transferring acyl groups other than amino-acyl groups, zinc ion binding activity and role in oxidation-reduction process	missense_variant	F17729,F17729W,F14946G,1F1SWF4,MO78722EXP,ISSF21,AF90,MO54056EXP,F14403	9	C	T	c.953G>A	p.Arg318Lys	4900748
Afu1g17730	Cluster_4	Fusarielin-like	Uncharacterized ORF; Has domain(s) with predicted nucleotide binding, oxidoreductase activity, transferase activity, transferring acyl groups other than amino-acyl groups, zinc ion binding activity and role in oxidation-reduction process	stop_gained	JCM10253	1	C	T	c.947G>A	p.Trp316*	4900754
Afu1g17730	Cluster_4	Fusarielin-like	Uncharacterized ORF; Has domain(s) with predicted nucleotide binding, oxidoreductase activity, transferase activity, transferring acyl groups other than amino-acyl groups, zinc ion binding activity and role in oxidation-reduction process	missense_variant	JCM10253	1	G	A	c.889C>T	p.Arg297Cys	4900812
Afu1g17730	Cluster_4	Fusarielin-like	Uncharacterized ORF; Has domain(s) with predicted nucleotide binding, oxidoreductase activity, transferase activity, transferring acyl groups other than amino-acyl groups, zinc ion binding activity and role in oxidation-reduction process	frameshift_variant	LMB35Aa,F15927	2	ATTCCCCCCCC	A	c.767_776delGGGGGGGGAA	p.Gly256fs	4900924
Afu1g17730	Cluster_4	Fusarielin-like	Uncharacterized ORF; Has domain(s) with predicted nucleotide binding, oxidoreductase activity, transferase activity, transferring acyl groups other than amino-acyl groups, zinc ion binding activity and role in oxidation-reduction process	inframe_deletion	dutch8,leeds2,leeds6,dutch7	4	TCCCCCCCCCCCCCCCC	TC	c.759_773delGGGGGGGGGGGGGGG	p.Gly254_Gly258del	4900926
Afu1g17730	Cluster_4	Fusarielin-like	Uncharacterized ORF; Has domain(s) with predicted nucleotide binding, oxidoreductase activity, transferase activity, transferring acyl groups other than amino-acyl groups, zinc ion binding activity and role in oxidation-reduction process	missense_variant	JCM10253	1	C	A	c.752G>T	p.Gly251Val	4900949
Afu1g17730	Cluster_4	Fusarielin-like	Uncharacterized ORF; Has domain(s) with predicted nucleotide binding, oxidoreductase activity, transferase activity, transferring acyl groups other than amino-acyl groups, zinc ion binding activity and role in oxidation-reduction process	missense_variant	LMB35Aa,MO79587EXP,F15927	3	C	G	c.749G>C	p.Trp250Ser	4900952
Afu1g17730	Cluster_4	Fusarielin-like	Uncharacterized ORF; Has domain(s) with predicted nucleotide binding, oxidoreductase activity, transferase activity, transferring acyl groups other than amino-acyl groups, zinc ion binding activity and role in oxidation-reduction process	stop_gained	JCM10253	1	G	A	c.532C>T	p.Gln178*	4901232
Afu1g17730	Cluster_4	Fusarielin-like	Uncharacterized ORF; Has domain(s) with predicted nucleotide binding, oxidoreductase activity, transferase activity, transferring acyl groups other than amino-acyl groups, zinc ion binding activity and role in oxidation-reduction process	missense_variant	MO91298SB	1	C	T	c.419G>A	p.Gly140Glu	4901345
Afu1g17730	Cluster_4	Fusarielin-like	Uncharacterized ORF; Has domain(s) with predicted nucleotide binding, oxidoreductase activity, transferase activity, transferring acyl groups other than amino-acyl groups, zinc ion binding activity and role in oxidation-reduction process	missense_variant	JCM10253	1	G	A	c.338C>T	p.Thr113Met	4901426
Afu1g17730	Cluster_4	Fusarielin-like	Uncharacterized ORF; Has domain(s) with predicted nucleotide binding, oxidoreductase activity, transferase activity, transferring acyl groups other than amino-acyl groups, zinc ion binding activity and role in oxidation-reduction process	missense_variant	leeds5,leeds4,leeds6,F16216,AF90,leeds3,leeds2,F7763,F15390,F5211G,MO91298SB,MO68507EXP,F17729,dutch1,dutch2,dutch3,dutch4,dutch6,dutch7,dutch8,F17582,F15927,Afu591,Afu218,Afu257,F13619,MO54056EXP,leeds1,F13952,Afu942,Afu1042,LMB35Aa,F14532,F14513G,Afu166,MO79587EXP,F14946G,AF65,JCM10253,F12636,1F1SWF4,F17729W,MO78722EXP,ISSF21,Afu124,F12041,F13535,Afu343,F14403	49	A	C	c.283T>G	p.Trp95Gly	4901481
Afu1g17730	Cluster_4	Fusarielin-like	Uncharacterized ORF; Has domain(s) with predicted nucleotide binding, oxidoreductase activity, transferase activity, transferring acyl groups other than amino-acyl groups, zinc ion binding activity and role in oxidation-reduction process	missense_variant	LMB35Aa,MO79587EXP,F15927	3	G	A	c.223C>T	p.Pro75Ser	4901541
Afu1g17730	Cluster_4	Fusarielin-like	Uncharacterized ORF; Has domain(s) with predicted nucleotide binding, oxidoreductase activity, transferase activity, transferring acyl groups other than amino-acyl groups, zinc ion binding activity and role in oxidation-reduction process	frameshift_variant	LMB35Aa,MO79587EXP,F15927	3	GCTCT	G	c.38_41delAGAG	p.Glu13fs	4901722
Afu1g17730	Cluster_4	Fusarielin-like	Uncharacterized ORF; Has domain(s) with predicted nucleotide binding, oxidoreductase activity, transferase activity, transferring acyl groups other than amino-acyl groups, zinc ion binding activity and role in oxidation-reduction process	frameshift_variant	LMB35Aa,MO79587EXP,F15927	3	T	TAGAG	c.37_38insCTCT	p.Glu13fs	4901726
Afu1g17730	Cluster_4	Fusarielin-like	Uncharacterized ORF; Has domain(s) with predicted nucleotide binding, oxidoreductase activity, transferase activity, transferring acyl groups other than amino-acyl groups, zinc ion binding activity and role in oxidation-reduction process	start_lost	JCM10253	1	C	T	c.3G>A	p.Met1?	4901761
Afu1g17740	Cluster_4	Fusarielin-like	Uncharacterized ORF; Putative polyketide synthase (PKS), encoded in a predicted secondary metabolite gene cluster	missense_variant	LMB35Aa,MO79587EXP,F15927	3	C	A	c.243C>A	p.Asp81Glu	4902539
Afu1g17740	Cluster_4	Fusarielin-like	Uncharacterized ORF; Putative polyketide synthase (PKS), encoded in a predicted secondary metabolite gene cluster	missense_variant	JCM10253	1	G	A	c.280G>A	p.Glu94Lys	4902576
Afu1g17740	Cluster_4	Fusarielin-like	Uncharacterized ORF; Putative polyketide synthase (PKS), encoded in a predicted secondary metabolite gene cluster	frameshift_variant	F7763	1	TAC	T	c.290_291delAC	p.Tyr97fs	4902585
Afu1g17740	Cluster_4	Fusarielin-like	Uncharacterized ORF; Putative polyketide synthase (PKS), encoded in a predicted secondary metabolite gene cluster	missense_variant	LMB35Aa,MO79587EXP,F15927	3	A	G	c.521A>G	p.Asn174Ser	4902817
Afu1g17740	Cluster_4	Fusarielin-like	Uncharacterized ORF; Putative polyketide synthase (PKS), encoded in a predicted secondary metabolite gene cluster	missense_variant	F7763	1	G	A	c.715G>A	p.Ala239Thr	4903011
Afu1g17740	Cluster_4	Fusarielin-like	Uncharacterized ORF; Putative polyketide synthase (PKS), encoded in a predicted secondary metabolite gene cluster	stop_gained	JCM10253	1	C	A	c.720C>A	p.Cys240*	4903016
Afu1g17740	Cluster_4	Fusarielin-like	Uncharacterized ORF; Putative polyketide synthase (PKS), encoded in a predicted secondary metabolite gene cluster	missense_variant	MO78722EXP,AF90,F14403	3	C	A	c.741C>A	p.Ser247Arg	4903037
Afu1g17740	Cluster_4	Fusarielin-like	Uncharacterized ORF; Putative polyketide synthase (PKS), encoded in a predicted secondary metabolite gene cluster	missense_variant	JCM10253	1	G	A	c.742G>A	p.Asp248Asn	4903038
Afu1g17740	Cluster_4	Fusarielin-like	Uncharacterized ORF; Putative polyketide synthase (PKS), encoded in a predicted secondary metabolite gene cluster	missense_variant	JCM10253	1	G	A	c.908G>A	p.Arg303Gln	4903204
Afu1g17740	Cluster_4	Fusarielin-like	Uncharacterized ORF; Putative polyketide synthase (PKS), encoded in a predicted secondary metabolite gene cluster	missense_variant	F17729,F17729W,F14946G,1F1SWF4,MO78722EXP,ISSF21,AF90,MO54056EXP,F14403,JCM10253	10	C	A	c.1058C>A	p.Ala353Asp	4903444
Afu1g17740	Cluster_4	Fusarielin-like	Uncharacterized ORF; Putative polyketide synthase (PKS), encoded in a predicted secondary metabolite gene cluster	missense_variant	JCM10253	1	G	A	c.1061G>A	p.Cys354Tyr	4903447
Afu1g17740	Cluster_4	Fusarielin-like	Uncharacterized ORF; Putative polyketide synthase (PKS), encoded in a predicted secondary metabolite gene cluster	stop_gained	JCM10253	1	C	T	c.1165C>T	p.Gln389*	4903551
Afu1g17740	Cluster_4	Fusarielin-like	Uncharacterized ORF; Putative polyketide synthase (PKS), encoded in a predicted secondary metabolite gene cluster	missense_variant	LMB35Aa,MO79587EXP,F15927	3	C	T	c.1307C>T	p.Ser436Phe	4903772
Afu1g17740	Cluster_4	Fusarielin-like	Uncharacterized ORF; Putative polyketide synthase (PKS), encoded in a predicted secondary metabolite gene cluster	missense_variant	JCM10253	1	G	A	c.1427G>A	p.Arg476Gln	4903892
Afu1g17740	Cluster_4	Fusarielin-like	Uncharacterized ORF; Putative polyketide synthase (PKS), encoded in a predicted secondary metabolite gene cluster	missense_variant	LMB35Aa,MO79587EXP,F15927	3	T	G	c.1456T>G	p.Ser486Ala	4903921
Afu1g17740	Cluster_4	Fusarielin-like	Uncharacterized ORF; Putative polyketide synthase (PKS), encoded in a predicted secondary metabolite gene cluster	missense_variant	leeds6	1	A	G	c.1654A>G	p.Lys552Glu	4904210
Afu1g17740	Cluster_4	Fusarielin-like	Uncharacterized ORF; Putative polyketide synthase (PKS), encoded in a predicted secondary metabolite gene cluster	missense_variant	LMB35Aa,MO79587EXP,F15927	3	G	T	c.1822G>T	p.Asp608Tyr	4904378
Afu1g17740	Cluster_4	Fusarielin-like	Uncharacterized ORF; Putative polyketide synthase (PKS), encoded in a predicted secondary metabolite gene cluster	missense_variant	JCM10253	1	G	A	c.1942G>A	p.Gly648Arg	4904498
Afu1g17740	Cluster_4	Fusarielin-like	Uncharacterized ORF; Putative polyketide synthase (PKS), encoded in a predicted secondary metabolite gene cluster	missense_variant	leeds4	1	G	A	c.1952G>A	p.Cys651Tyr	4904508
Afu1g17740	Cluster_4	Fusarielin-like	Uncharacterized ORF; Putative polyketide synthase (PKS), encoded in a predicted secondary metabolite gene cluster	missense_variant	JCM10253	1	G	A	c.1981G>A	p.Val661Met	4904537
Afu1g17740	Cluster_4	Fusarielin-like	Uncharacterized ORF; Putative polyketide synthase (PKS), encoded in a predicted secondary metabolite gene cluster	missense_variant	LMB35Aa,MO79587EXP,F15927,JCM10253	4	G	A	c.2021G>A	p.Arg674Gln	4904577
Afu1g17740	Cluster_4	Fusarielin-like	Uncharacterized ORF; Putative polyketide synthase (PKS), encoded in a predicted secondary metabolite gene cluster	missense_variant	F17729,F17729W,F14946G,1F1SWF4,MO78722EXP,ISSF21,AF90,MO54056EXP,F14403,JCM10253	10	G	C	c.2035G>C	p.Glu679Gln	4904591
Afu1g17740	Cluster_4	Fusarielin-like	Uncharacterized ORF; Putative polyketide synthase (PKS), encoded in a predicted secondary metabolite gene cluster	frameshift_variant&stop_gained	F14946G	1	A	ATCCATGCCTTAGGCCCACCCTCACCGCTTCCGCAGTG	c.2061_2062insTCCATGCCTTAGGCCCACCCTCACCGCTTCCGCAGTG	p.Lys688fs	4904617
Afu1g17740	Cluster_4	Fusarielin-like	Uncharacterized ORF; Putative polyketide synthase (PKS), encoded in a predicted secondary metabolite gene cluster	stop_gained&inframe_insertion	AF90	1	A	ATCCATGCCTTAGGCCCACCCTCACCGCTTCCGC	c.2061_2062insTCCATGCCTTAGGCCCACCCTCACCGCTTCCGC	p.Leu687_Lys688insSerMetProTerAlaHisProHisArgPheArg	4904617
Afu1g17740	Cluster_4	Fusarielin-like	Uncharacterized ORF; Putative polyketide synthase (PKS), encoded in a predicted secondary metabolite gene cluster	inframe_insertion	MO78722EXP,1F1SWF4	2	A	ATCC	c.2061_2062insTCC	p.Leu687_Lys688insSer	4904617
Afu1g17740	Cluster_4	Fusarielin-like	Uncharacterized ORF; Putative polyketide synthase (PKS), encoded in a predicted secondary metabolite gene cluster	stop_gained&disruptive_inframe_insertion	MO78722EXP,1F1SWF4	2	A	ATGCCTT	c.2062_2063insTGCCTT	p.Lys688delinsMetProTer	4904618
Afu1g17740	Cluster_4	Fusarielin-like	Uncharacterized ORF; Putative polyketide synthase (PKS), encoded in a predicted secondary metabolite gene cluster	missense_variant	F14946G	1	A	G	c.2063A>G	p.Lys688Arg	4904619
Afu1g17740	Cluster_4	Fusarielin-like	Uncharacterized ORF; Putative polyketide synthase (PKS), encoded in a predicted secondary metabolite gene cluster	frameshift_variant	MO78722EXP	1	G	GGCCCACCCTCACCGCTTCCGCAGTGAGGGTGCGCCTCACC	c.2065_2066insCCCACCCTCACCGCTTCCGCAGTGAGGGTGCGCCTCACCG	p.Val689fs	4904620
Afu1g17740	Cluster_4	Fusarielin-like	Uncharacterized ORF; Putative polyketide synthase (PKS), encoded in a predicted secondary metabolite gene cluster	missense_variant	MO91298SB	1	A	T	c.2099A>T	p.Lys700Ile	4904655
Afu1g17740	Cluster_4	Fusarielin-like	Uncharacterized ORF; Putative polyketide synthase (PKS), encoded in a predicted secondary metabolite gene cluster	missense_variant	F17729,F17729W,F14946G,1F1SWF4,MO78722EXP,ISSF21,AF90,MO54056EXP,F14403,JCM10253	10	C	A	c.2381C>A	p.Ala794Asp	4904937
Afu1g17740	Cluster_4	Fusarielin-like	Uncharacterized ORF; Putative polyketide synthase (PKS), encoded in a predicted secondary metabolite gene cluster	missense_variant	LMB35Aa,MO79587EXP,F15927	3	C	T	c.2438C>T	p.Thr813Met	4904994
Afu1g17740	Cluster_4	Fusarielin-like	Uncharacterized ORF; Putative polyketide synthase (PKS), encoded in a predicted secondary metabolite gene cluster	stop_gained	JCM10253	1	G	A	c.2471G>A	p.Trp824*	4905027
Afu1g17740	Cluster_4	Fusarielin-like	Uncharacterized ORF; Putative polyketide synthase (PKS), encoded in a predicted secondary metabolite gene cluster	missense_variant	dutch1,dutch2,dutch3,F16216	4	G	A	c.2494G>A	p.Val832Met	4905050
Afu1g17740	Cluster_4	Fusarielin-like	Uncharacterized ORF; Putative polyketide synthase (PKS), encoded in a predicted secondary metabolite gene cluster	stop_gained	LMB35Aa,MO79587EXP,F15927	3	C	T	c.2512C>T	p.Gln838*	4905068
Afu1g17740	Cluster_4	Fusarielin-like	Uncharacterized ORF; Putative polyketide synthase (PKS), encoded in a predicted secondary metabolite gene cluster	missense_variant	leeds4,leeds6,F16216,leeds3,leeds2,Afu1042,F15390,F5211G,leeds1,MO68507EXP,dutch1,dutch2,dutch3,dutch4,dutch6,dutch7,dutch8,F17582,Afu591,Afu218,Afu257,F13619,F13952,Afu942,F14532,F12636,Afu166,AF65,Afu124,F14513G,F12041,F13535,Afu343	33	G	C	c.2530G>C	p.Asp844His	4905086
Afu1g17740	Cluster_4	Fusarielin-like	Uncharacterized ORF; Putative polyketide synthase (PKS), encoded in a predicted secondary metabolite gene cluster	missense_variant	F7763	1	T	A	c.2572T>A	p.Trp858Arg	4905128
Afu1g17740	Cluster_4	Fusarielin-like	Uncharacterized ORF; Putative polyketide synthase (PKS), encoded in a predicted secondary metabolite gene cluster	frameshift_variant	MO54056EXP,MO76959EXP	2	T	TC	c.2636_2637insC	p.Leu879fs	4905192
Afu1g17740	Cluster_4	Fusarielin-like	Uncharacterized ORF; Putative polyketide synthase (PKS), encoded in a predicted secondary metabolite gene cluster	missense_variant&splice_region_variant	LMB35Aa,MO79587EXP,F15927	3	G	A	c.2692G>A	p.Gly898Arg	4905248
Afu1g17740	Cluster_4	Fusarielin-like	Uncharacterized ORF; Putative polyketide synthase (PKS), encoded in a predicted secondary metabolite gene cluster	missense_variant	JCM10253	1	G	A	c.2719G>A	p.Asp907Asn	4905407
Afu1g17740	Cluster_4	Fusarielin-like	Uncharacterized ORF; Putative polyketide synthase (PKS), encoded in a predicted secondary metabolite gene cluster	missense_variant	LMB35Aa,MO79587EXP,F15927	3	G	T	c.2747G>T	p.Ser916Ile	4905435
Afu1g17740	Cluster_4	Fusarielin-like	Uncharacterized ORF; Putative polyketide synthase (PKS), encoded in a predicted secondary metabolite gene cluster	missense_variant	F17729,F17729W,F14946G,1F1SWF4,MO78722EXP,ISSF21,AF90,MO54056EXP,F14403,JCM10253	10	T	C	c.2812T>C	p.Trp938Arg	4905500
Afu1g17740	Cluster_4	Fusarielin-like	Uncharacterized ORF; Putative polyketide synthase (PKS), encoded in a predicted secondary metabolite gene cluster	missense_variant	JCM10253	1	G	A	c.3065G>A	p.Arg1022His	4905753
Afu1g17740	Cluster_4	Fusarielin-like	Uncharacterized ORF; Putative polyketide synthase (PKS), encoded in a predicted secondary metabolite gene cluster	missense_variant	LMB35Aa,MO79587EXP,F15927	3	G	A	c.3073G>A	p.Gly1025Ser	4905761
Afu1g17740	Cluster_4	Fusarielin-like	Uncharacterized ORF; Putative polyketide synthase (PKS), encoded in a predicted secondary metabolite gene cluster	missense_variant	JCM10253	1	G	A	c.3142G>A	p.Gly1048Ser	4905830
Afu1g17740	Cluster_4	Fusarielin-like	Uncharacterized ORF; Putative polyketide synthase (PKS), encoded in a predicted secondary metabolite gene cluster	missense_variant	F7763	1	C	T	c.3190C>T	p.Pro1064Ser	4905878
Afu1g17740	Cluster_4	Fusarielin-like	Uncharacterized ORF; Putative polyketide synthase (PKS), encoded in a predicted secondary metabolite gene cluster	missense_variant	JCM10253	1	G	A	c.3220G>A	p.Asp1074Asn	4905983
Afu1g17740	Cluster_4	Fusarielin-like	Uncharacterized ORF; Putative polyketide synthase (PKS), encoded in a predicted secondary metabolite gene cluster	missense_variant	LMB35Aa,MO79587EXP,F15927	3	A	G	c.3337A>G	p.Ser1113Gly	4906100
Afu1g17740	Cluster_4	Fusarielin-like	Uncharacterized ORF; Putative polyketide synthase (PKS), encoded in a predicted secondary metabolite gene cluster	missense_variant&splice_region_variant	JCM10253	1	C	T	c.3479C>T	p.Pro1160Leu	4906277
Afu1g17740	Cluster_4	Fusarielin-like	Uncharacterized ORF; Putative polyketide synthase (PKS), encoded in a predicted secondary metabolite gene cluster	missense_variant	LMB35Aa,MO79587EXP,F15927	3	G	A	c.3493G>A	p.Ala1165Thr	4906291
Afu1g17740	Cluster_4	Fusarielin-like	Uncharacterized ORF; Putative polyketide synthase (PKS), encoded in a predicted secondary metabolite gene cluster	missense_variant	JCM10253	1	G	A	c.3509G>A	p.Arg1170Gln	4906307
Afu1g17740	Cluster_4	Fusarielin-like	Uncharacterized ORF; Putative polyketide synthase (PKS), encoded in a predicted secondary metabolite gene cluster	missense_variant	LMB35Aa,MO79587EXP,F15927	3	A	C	c.3543A>C	p.Leu1181Phe	4906341
Afu1g17740	Cluster_4	Fusarielin-like	Uncharacterized ORF; Putative polyketide synthase (PKS), encoded in a predicted secondary metabolite gene cluster	missense_variant	LMB35Aa,MO79587EXP,F15927	3	A	C	c.3584A>C	p.Asn1195Thr	4906382
Afu1g17740	Cluster_4	Fusarielin-like	Uncharacterized ORF; Putative polyketide synthase (PKS), encoded in a predicted secondary metabolite gene cluster	missense_variant	F18085,F16311	2	G	A	c.3813G>A	p.Met1271Ile	4906611
Afu1g17740	Cluster_4	Fusarielin-like	Uncharacterized ORF; Putative polyketide synthase (PKS), encoded in a predicted secondary metabolite gene cluster	missense_variant	LMB35Aa,MO79587EXP,F15927	3	C	A	c.3818C>A	p.Pro1273Gln	4906616
Afu1g17740	Cluster_4	Fusarielin-like	Uncharacterized ORF; Putative polyketide synthase (PKS), encoded in a predicted secondary metabolite gene cluster	missense_variant	MO54056EXP	1	G	A	c.3865G>A	p.Gly1289Arg	4906663
Afu1g17740	Cluster_4	Fusarielin-like	Uncharacterized ORF; Putative polyketide synthase (PKS), encoded in a predicted secondary metabolite gene cluster	missense_variant	leeds3	1	T	C	c.3928T>C	p.Tyr1310His	4906726
Afu1g17740	Cluster_4	Fusarielin-like	Uncharacterized ORF; Putative polyketide synthase (PKS), encoded in a predicted secondary metabolite gene cluster	missense_variant	LMB35Aa,MO79587EXP,F15927	3	C	T	c.3941C>T	p.Ser1314Phe	4906739
Afu1g17740	Cluster_4	Fusarielin-like	Uncharacterized ORF; Putative polyketide synthase (PKS), encoded in a predicted secondary metabolite gene cluster	missense_variant	LMB35Aa,MO79587EXP,F15927	3	A	C	c.3962A>C	p.Asp1321Ala	4906760
Afu1g17740	Cluster_4	Fusarielin-like	Uncharacterized ORF; Putative polyketide synthase (PKS), encoded in a predicted secondary metabolite gene cluster	missense_variant	JCM10253	1	G	A	c.4096G>A	p.Glu1366Lys	4906894
Afu1g17740	Cluster_4	Fusarielin-like	Uncharacterized ORF; Putative polyketide synthase (PKS), encoded in a predicted secondary metabolite gene cluster	missense_variant	LMB35Aa,MO79587EXP,F15927	3	G	A	c.4161G>A	p.Met1387Ile	4906959
Afu1g17740	Cluster_4	Fusarielin-like	Uncharacterized ORF; Putative polyketide synthase (PKS), encoded in a predicted secondary metabolite gene cluster	missense_variant	dutch1,dutch2,dutch3,F16216,Afu942,Afu166,Afu1042,Afu591,Afu218,Afu257,Afu343,Afu124	12	G	A	c.4211G>A	p.Gly1404Asp	4907009
Afu1g17740	Cluster_4	Fusarielin-like	Uncharacterized ORF; Putative polyketide synthase (PKS), encoded in a predicted secondary metabolite gene cluster	missense_variant	LMB35Aa,MO79587EXP,F15927	3	C	G	c.4282C>G	p.His1428Asp	4907080
Afu1g17740	Cluster_4	Fusarielin-like	Uncharacterized ORF; Putative polyketide synthase (PKS), encoded in a predicted secondary metabolite gene cluster	missense_variant	JCM10253	1	T	G	c.4292T>G	p.Leu1431Arg	4907090
Afu1g17740	Cluster_4	Fusarielin-like	Uncharacterized ORF; Putative polyketide synthase (PKS), encoded in a predicted secondary metabolite gene cluster	frameshift_variant	dutch1,dutch2,dutch3,F16216,F5211G,dutch6,Afu942,F14532,Afu1042,F12636,Afu591,Afu218,Afu257,F13619,F15390,Afu166,MO68507EXP,Afu343,Afu124	19	C	CGGGCTAAT	c.4380_4381insAATGGGCT	p.Glu1461fs	4907173
Afu1g17740	Cluster_4	Fusarielin-like	Uncharacterized ORF; Putative polyketide synthase (PKS), encoded in a predicted secondary metabolite gene cluster	missense_variant	JCM10253	1	G	A	c.4393G>A	p.Val1465Ile	4907191
Afu1g17740	Cluster_4	Fusarielin-like	Uncharacterized ORF; Putative polyketide synthase (PKS), encoded in a predicted secondary metabolite gene cluster	missense_variant	MO91298SB,LMB35Aa,MO79587EXP,F15927	4	C	T	c.4477C>T	p.Pro1493Ser	4907275
Afu1g17740	Cluster_4	Fusarielin-like	Uncharacterized ORF; Putative polyketide synthase (PKS), encoded in a predicted secondary metabolite gene cluster	missense_variant	LMB35Aa,MO79587EXP,F15927	3	G	T	c.4503G>T	p.Gln1501His	4907301
Afu1g17740	Cluster_4	Fusarielin-like	Uncharacterized ORF; Putative polyketide synthase (PKS), encoded in a predicted secondary metabolite gene cluster	missense_variant	JCM10253	1	G	A	c.4523G>A	p.Arg1508Gln	4907321
Afu1g17740	Cluster_4	Fusarielin-like	Uncharacterized ORF; Putative polyketide synthase (PKS), encoded in a predicted secondary metabolite gene cluster	missense_variant	JCM10253	1	G	A	c.4712G>A	p.Arg1571Gln	4907510
Afu1g17740	Cluster_4	Fusarielin-like	Uncharacterized ORF; Putative polyketide synthase (PKS), encoded in a predicted secondary metabolite gene cluster	missense_variant	JCM10253	1	G	A	c.4777G>A	p.Gly1593Arg	4907575
Afu1g17740	Cluster_4	Fusarielin-like	Uncharacterized ORF; Putative polyketide synthase (PKS), encoded in a predicted secondary metabolite gene cluster	missense_variant	leeds4,F14513G,leeds6,F13952,leeds1,dutch7,dutch8,F17582,F12041,F13535,dutch4,AF65,leeds2	13	T	G	c.4906T>G	p.Trp1636Gly	4907704
Afu1g17740	Cluster_4	Fusarielin-like	Uncharacterized ORF; Putative polyketide synthase (PKS), encoded in a predicted secondary metabolite gene cluster	missense_variant	F14513G,F12041,F13952,F13535	4	T	C	c.4925T>C	p.Leu1642Pro	4907723
Afu1g17740	Cluster_4	Fusarielin-like	Uncharacterized ORF; Putative polyketide synthase (PKS), encoded in a predicted secondary metabolite gene cluster	missense_variant	JCM10253	1	G	A	c.4964G>A	p.Arg1655His	4907762
Afu1g17740	Cluster_4	Fusarielin-like	Uncharacterized ORF; Putative polyketide synthase (PKS), encoded in a predicted secondary metabolite gene cluster	missense_variant	JCM10253	1	G	A	c.5113G>A	p.Glu1705Lys	4907911
Afu1g17740	Cluster_4	Fusarielin-like	Uncharacterized ORF; Putative polyketide synthase (PKS), encoded in a predicted secondary metabolite gene cluster	missense_variant	JCM10253	1	G	A	c.5182G>A	p.Val1728Ile	4907980
Afu1g17740	Cluster_4	Fusarielin-like	Uncharacterized ORF; Putative polyketide synthase (PKS), encoded in a predicted secondary metabolite gene cluster	missense_variant	leeds5,leeds4,leeds6,F16216,F17764,F16311,leeds2,F7763,F15390,F5211G,F16134,MO91298SB,MO68507EXP,AF72,F17729,dutch1,dutch2,dutch3,dutch4,dutch5,dutch6,dutch7,dutch8,F17582,F15927,Afu591,Afu218,Afu257,F13619,F12219,MO54056EXP,F18085,leeds1,AF41,Afu942,Afu1042,LMB35Aa,F14532,F14513G,AF90,Afu166,leeds3,MO79587EXP,F14946G,AF65,F13952,JCM10253,F12636,1F1SWF4,F17729W,MO78722EXP,ISSF21,Afu124,F12041,F13…	58	A	G	c.5197A>G	p.Asn1733Asp	4907995
Afu1g17740	Cluster_4	Fusarielin-like	Uncharacterized ORF; Putative polyketide synthase (PKS), encoded in a predicted secondary metabolite gene cluster	missense_variant	JCM10253	1	G	A	c.5243G>A	p.Gly1748Glu	4908041
Afu1g17740	Cluster_4	Fusarielin-like	Uncharacterized ORF; Putative polyketide synthase (PKS), encoded in a predicted secondary metabolite gene cluster	missense_variant	ISSF21,1F1SWF4	2	G	A	c.5311G>A	p.Ala1771Thr	4908205
Afu1g17740	Cluster_4	Fusarielin-like	Uncharacterized ORF; Putative polyketide synthase (PKS), encoded in a predicted secondary metabolite gene cluster	missense_variant	MO54056EXP,LMB35Aa,MO79587EXP,F15927	4	G	A	c.5338G>A	p.Gly1780Arg	4908232
Afu1g17740	Cluster_4	Fusarielin-like	Uncharacterized ORF; Putative polyketide synthase (PKS), encoded in a predicted secondary metabolite gene cluster	missense_variant	MO54056EXP	1	G	A	c.5339G>A	p.Gly1780Glu	4908233
Afu1g17740	Cluster_4	Fusarielin-like	Uncharacterized ORF; Putative polyketide synthase (PKS), encoded in a predicted secondary metabolite gene cluster	missense_variant	leeds4,F14513G,leeds1,F12041,F13535,F13952,AF65	7	A	G	c.5347A>G	p.Arg1783Gly	4908241
Afu1g17740	Cluster_4	Fusarielin-like	Uncharacterized ORF; Putative polyketide synthase (PKS), encoded in a predicted secondary metabolite gene cluster	missense_variant	leeds3	1	G	A	c.5428G>A	p.Ala1810Thr	4908322
Afu1g17740	Cluster_4	Fusarielin-like	Uncharacterized ORF; Putative polyketide synthase (PKS), encoded in a predicted secondary metabolite gene cluster	missense_variant	JCM10253	1	G	A	c.5467G>A	p.Val1823Ile	4908361
Afu1g17740	Cluster_4	Fusarielin-like	Uncharacterized ORF; Putative polyketide synthase (PKS), encoded in a predicted secondary metabolite gene cluster	missense_variant	JCM10253	1	G	A	c.5485G>A	p.Gly1829Ser	4908379
Afu1g17740	Cluster_4	Fusarielin-like	Uncharacterized ORF; Putative polyketide synthase (PKS), encoded in a predicted secondary metabolite gene cluster	missense_variant	LMB35Aa,MO79587EXP,F15927	3	C	A	c.5528C>A	p.Ser1843Tyr	4908422
Afu1g17740	Cluster_4	Fusarielin-like	Uncharacterized ORF; Putative polyketide synthase (PKS), encoded in a predicted secondary metabolite gene cluster	missense_variant	JCM10253	1	C	T	c.5537C>T	p.Ser1846Leu	4908431
Afu1g17740	Cluster_4	Fusarielin-like	Uncharacterized ORF; Putative polyketide synthase (PKS), encoded in a predicted secondary metabolite gene cluster	missense_variant	LMB35Aa,MO79587EXP,F15927	3	T	C	c.5626T>C	p.Phe1876Leu	4908520
Afu1g17740	Cluster_4	Fusarielin-like	Uncharacterized ORF; Putative polyketide synthase (PKS), encoded in a predicted secondary metabolite gene cluster	missense_variant&splice_region_variant	JCM10253	1	G	A	c.5714G>A	p.Arg1905Gln	4908608
Afu1g17740	Cluster_4	Fusarielin-like	Uncharacterized ORF; Putative polyketide synthase (PKS), encoded in a predicted secondary metabolite gene cluster	missense_variant	JCM10253	1	G	A	c.5725G>A	p.Val1909Ile	4908673
Afu1g17740	Cluster_4	Fusarielin-like	Uncharacterized ORF; Putative polyketide synthase (PKS), encoded in a predicted secondary metabolite gene cluster	missense_variant	JCM10253	1	G	A	c.5756G>A	p.Arg1919His	4908704
Afu1g17740	Cluster_4	Fusarielin-like	Uncharacterized ORF; Putative polyketide synthase (PKS), encoded in a predicted secondary metabolite gene cluster	stop_gained	leeds3	1	G	A	c.5789G>A	p.Trp1930*	4908737
Afu1g17740	Cluster_4	Fusarielin-like	Uncharacterized ORF; Putative polyketide synthase (PKS), encoded in a predicted secondary metabolite gene cluster	missense_variant	JCM10253	1	G	A	c.5806G>A	p.Gly1936Arg	4908754
Afu1g17740	Cluster_4	Fusarielin-like	Uncharacterized ORF; Putative polyketide synthase (PKS), encoded in a predicted secondary metabolite gene cluster	missense_variant	JCM10253	1	G	A	c.5893G>A	p.Glu1965Lys	4908841
Afu1g17740	Cluster_4	Fusarielin-like	Uncharacterized ORF; Putative polyketide synthase (PKS), encoded in a predicted secondary metabolite gene cluster	missense_variant	JCM10253	1	G	A	c.5944G>A	p.Gly1982Arg	4908892
Afu1g17740	Cluster_4	Fusarielin-like	Uncharacterized ORF; Putative polyketide synthase (PKS), encoded in a predicted secondary metabolite gene cluster	missense_variant	LMB35Aa,MO79587EXP,F15927	3	C	T	c.6008C>T	p.Pro2003Leu	4909016
Afu1g17740	Cluster_4	Fusarielin-like	Uncharacterized ORF; Putative polyketide synthase (PKS), encoded in a predicted secondary metabolite gene cluster	missense_variant	JCM10253	1	G	A	c.6025G>A	p.Ala2009Thr	4909033
Afu1g17740	Cluster_4	Fusarielin-like	Uncharacterized ORF; Putative polyketide synthase (PKS), encoded in a predicted secondary metabolite gene cluster	missense_variant	JCM10253	1	G	A	c.6063G>A	p.Met2021Ile	4909071
Afu1g17740	Cluster_4	Fusarielin-like	Uncharacterized ORF; Putative polyketide synthase (PKS), encoded in a predicted secondary metabolite gene cluster	missense_variant	LMB35Aa,MO79587EXP,F15927	3	G	A	c.6233G>A	p.Ser2078Asn	4909241
Afu1g17740	Cluster_4	Fusarielin-like	Uncharacterized ORF; Putative polyketide synthase (PKS), encoded in a predicted secondary metabolite gene cluster	missense_variant	JCM10253	1	G	A	c.6256G>A	p.Asp2086Asn	4909264
Afu1g17740	Cluster_4	Fusarielin-like	Uncharacterized ORF; Putative polyketide synthase (PKS), encoded in a predicted secondary metabolite gene cluster	missense_variant	LMB35Aa,MO79587EXP,F15927	3	C	T	c.6259C>T	p.Arg2087Trp	4909267
Afu1g17740	Cluster_4	Fusarielin-like	Uncharacterized ORF; Putative polyketide synthase (PKS), encoded in a predicted secondary metabolite gene cluster	missense_variant	leeds5,leeds4,leeds6,F16216,F17764,F16311,leeds2,F7763,F15390,F5211G,F16134,MO91298SB,MO68507EXP,AF72,F17729,dutch1,dutch2,dutch3,dutch4,dutch5,dutch6,dutch7,dutch8,F17582,F15927,Afu591,Afu218,Afu257,F13619,F12219,MO54056EXP,F18085,leeds1,AF41,Afu942,Afu1042,LMB35Aa,F14532,F14513G,AF90,Afu166,leeds3,MO79587EXP,F14946G,AF65,F13952,JCM10253,F12636,1F1SWF4,F17729W,MO78722EXP,ISSF21,Afu124,F12041,F13…	57	G	C	c.6340G>C	p.Asp2114His	4909348
Afu1g17740	Cluster_4	Fusarielin-like	Uncharacterized ORF; Putative polyketide synthase (PKS), encoded in a predicted secondary metabolite gene cluster	missense_variant	LMB35Aa,MO79587EXP,F15927	3	T	C	c.6443T>C	p.Leu2148Ser	4909451
Afu1g17740	Cluster_4	Fusarielin-like	Uncharacterized ORF; Putative polyketide synthase (PKS), encoded in a predicted secondary metabolite gene cluster	missense_variant	MO54056EXP	1	A	G	c.6517A>G	p.Lys2173Glu	4909525
Afu1g17740	Cluster_4	Fusarielin-like	Uncharacterized ORF; Putative polyketide synthase (PKS), encoded in a predicted secondary metabolite gene cluster	missense_variant	LMB35Aa,MO79587EXP,F15927	3	A	C	c.6533A>C	p.Lys2178Thr	4909541
Afu1g17740	Cluster_4	Fusarielin-like	Uncharacterized ORF; Putative polyketide synthase (PKS), encoded in a predicted secondary metabolite gene cluster	missense_variant	LMB35Aa,MO79587EXP,F15927	3	A	G	c.6652A>G	p.Asn2218Asp	4909660
Afu1g17740	Cluster_4	Fusarielin-like	Uncharacterized ORF; Putative polyketide synthase (PKS), encoded in a predicted secondary metabolite gene cluster	missense_variant	JCM10253	1	G	A	c.6913G>A	p.Asp2305Asn	4909975
Afu1g17740	Cluster_4	Fusarielin-like	Uncharacterized ORF; Putative polyketide synthase (PKS), encoded in a predicted secondary metabolite gene cluster	missense_variant	JCM10253	1	G	A	c.6923G>A	p.Gly2308Glu	4909985
Afu1g17740	Cluster_4	Fusarielin-like	Uncharacterized ORF; Putative polyketide synthase (PKS), encoded in a predicted secondary metabolite gene cluster	missense_variant	LMB35Aa,MO79587EXP,F15927	3	A	G	c.7081A>G	p.Ser2361Gly	4910143
Afu1g17740	Cluster_4	Fusarielin-like	Uncharacterized ORF; Putative polyketide synthase (PKS), encoded in a predicted secondary metabolite gene cluster	missense_variant	LMB35Aa,MO79587EXP,F15927	3	G	A	c.7111G>A	p.Ala2371Thr	4910173
Afu2g01260	Cluster_5	.	srbA Verified ORF; Sterol regulatory element binding protein (SREBP); basic helix-loop-helix leucine zipper DNA binding domain; role in the hypoxia response, iron homeostasis, ergosterol biosynthesis, resistance to azole drugs, maintenance of cell polarity	disruptive_inframe_deletion	F14513G,dutch2,F13952,F12041,F13535	5	CCTT	C	c.81_83delCTT	p.Leu28del	296976
Afu2g01260	Cluster_5	.	srbA Verified ORF; Sterol regulatory element binding protein (SREBP); basic helix-loop-helix leucine zipper DNA binding domain; role in the hypoxia response, iron homeostasis, ergosterol biosynthesis, resistance to azole drugs, maintenance of cell polarity	missense_variant	leeds5,leeds4,F17582,F16216,F17764,F16311,leeds2,MO89263LAB,F7763,F15390,leeds6,MO76959EXP,F5211G,F16134,MO91298SB,MO68507EXP,AF72,F17729,dutch1,dutch2,dutch3,dutch4,dutch5,dutch6,dutch7,dutch8,MO69250EXP,F15927,Afu591,Afu218,Afu257,F13619,F12219,MO54056EXP,F18085,leeds1,AF41,Afu942,Afu1042,LMB35Aa,F14532,F14513G,AF90,Afu166,leeds3,MO79587EXP,F14946G,AF65,F13952,JCM10253,F12636,1F1SWF4,F17729W,MO…	61	T	A	c.110T>A	p.Val37Asp	297006
Afu2g01260	Cluster_5	.	srbA Verified ORF; Sterol regulatory element binding protein (SREBP); basic helix-loop-helix leucine zipper DNA binding domain; role in the hypoxia response, iron homeostasis, ergosterol biosynthesis, resistance to azole drugs, maintenance of cell polarity	missense_variant	LMB35Aa,MO79587EXP,F15927	3	T	C	c.244T>C	p.Ser82Pro	297140
Afu2g01260	Cluster_5	.	srbA Verified ORF; Sterol regulatory element binding protein (SREBP); basic helix-loop-helix leucine zipper DNA binding domain; role in the hypoxia response, iron homeostasis, ergosterol biosynthesis, resistance to azole drugs, maintenance of cell polarity	missense_variant	F17764,MO69250EXP,dutch5,MO89263LAB,MO76959EXP,F16134,MO91298SB,MO68507EXP,F14403,A1163	10	T	C	c.313T>C	p.Phe105Leu	297209
Afu2g01270	Cluster_5	.	Uncharacterized ORF; Has domain(s) with predicted oxidoreductase activity and role in oxidation-reduction process	missense_variant	LMB35Aa,MO79587EXP,F15927	3	G	C	c.133G>C	p.Val45Leu	302280
Afu2g01270	Cluster_5	.	Uncharacterized ORF; Has domain(s) with predicted oxidoreductase activity and role in oxidation-reduction process	missense_variant	MO79587EXP	1	G	A	c.223G>A	p.Ala75Thr	302370
Afu2g01270	Cluster_5	.	Uncharacterized ORF; Has domain(s) with predicted oxidoreductase activity and role in oxidation-reduction process	missense_variant	MO78722EXP,AF90	2	T	C	c.314T>C	p.Phe105Ser	302520
Afu2g01270	Cluster_5	.	Uncharacterized ORF; Has domain(s) with predicted oxidoreductase activity and role in oxidation-reduction process	missense_variant	LMB35Aa,MO79587EXP,F15927	3	T	C	c.482T>C	p.Phe161Ser	302688
Afu2g01270	Cluster_5	.	Uncharacterized ORF; Has domain(s) with predicted oxidoreductase activity and role in oxidation-reduction process	missense_variant	LMB35Aa,MO79587EXP,F15927	3	C	A	c.683C>A	p.Pro228His	302950
Afu2g01270	Cluster_5	.	Uncharacterized ORF; Has domain(s) with predicted oxidoreductase activity and role in oxidation-reduction process	missense_variant	LMB35Aa,F15927	2	A	G	c.904A>G	p.Thr302Ala	303261
Afu2g01270	Cluster_5	.	Uncharacterized ORF; Has domain(s) with predicted oxidoreductase activity and role in oxidation-reduction process	missense_variant	F15927	1	A	G	c.1273A>G	p.Thr425Ala	303700
Afu2g01270	Cluster_5	.	Uncharacterized ORF; Has domain(s) with predicted oxidoreductase activity and role in oxidation-reduction process	missense_variant	F17764,MO69250EXP,dutch5,MO89263LAB,MO76959EXP,F16134,MO91298SB,MO68507EXP,F14403,A1163	10	C	T	c.1337C>T	p.Ala446Val	303764
Afu2g01270	Cluster_5	.	Uncharacterized ORF; Has domain(s) with predicted oxidoreductase activity and role in oxidation-reduction process	missense_variant	leeds5,leeds4,F17582,F16216,F17764,F16311,leeds2,MO89263LAB,F7763,F15390,leeds6,MO76959EXP,F5211G,F16134,MO91298SB,MO68507EXP,AF72,F17729,dutch1,dutch2,dutch3,dutch4,dutch5,dutch6,dutch7,dutch8,MO69250EXP,F15927,Afu591,Afu218,Afu257,F13619,F12219,MO54056EXP,F18085,leeds1,AF41,Afu942,Afu1042,LMB35Aa,F14532,F14513G,AF90,Afu166,leeds3,MO79587EXP,F14946G,AF65,F13952,JCM10253,F12636,1F1SWF4,F17729W,MO…	61	A	G	c.1507A>G	p.Lys503Glu	303984
Afu2g01280	Cluster_5	.	Uncharacterized ORF; Has domain(s) with predicted NAD binding, cofactor binding, nucleotide binding, oxidoreductase activity, acting on the CH-OH group of donors, NAD or NADP as acceptor activity and role in oxidation-reduction process	missense_variant	LMB35Aa,F15927	2	C	T	c.152G>A	p.Arg51His	305708
Afu2g01280	Cluster_5	.	Uncharacterized ORF; Has domain(s) with predicted NAD binding, cofactor binding, nucleotide binding, oxidoreductase activity, acting on the CH-OH group of donors, NAD or NADP as acceptor activity and role in oxidation-reduction process	missense_variant	MO68507EXP	1	C	T	c.31G>A	p.Gly11Ser	305829
Afu2g01290	Cluster_5	.	Uncharacterized ORF; Putative polyketide synthase (PKS), encoded in a predicted secondary metabolite gene cluster	missense_variant	LMB35Aa,MO79587EXP,F15927	3	C	T	c.7351G>A	p.Glu2451Lys	306624
Afu2g01290	Cluster_5	.	Uncharacterized ORF; Putative polyketide synthase (PKS), encoded in a predicted secondary metabolite gene cluster	missense_variant	leeds5,F17764,MO69250EXP,dutch5,leeds3,F7763,MO89263LAB,MO68507EXP,MO76959EXP,F16134,MO91298SB,MO54056EXP,F14403,A1163	14	C	T	c.7265G>A	p.Arg2422Lys	306710
Afu2g01290	Cluster_5	.	Uncharacterized ORF; Putative polyketide synthase (PKS), encoded in a predicted secondary metabolite gene cluster	missense_variant	F14513G,F17582,F13952,F5211G,dutch6,F14532,dutch2,F12041,F13535,F15390,AF65	11	T	A	c.7242A>T	p.Lys2414Asn	306733
Afu2g01290	Cluster_5	.	Uncharacterized ORF; Putative polyketide synthase (PKS), encoded in a predicted secondary metabolite gene cluster	missense_variant	MO78722EXP,AF90	2	C	T	c.7159G>A	p.Gly2387Ser	306816
Afu2g01290	Cluster_5	.	Uncharacterized ORF; Putative polyketide synthase (PKS), encoded in a predicted secondary metabolite gene cluster	missense_variant	LMB35Aa,MO79587EXP,F15927	3	T	C	c.7066A>G	p.Arg2356Gly	306909
Afu2g01290	Cluster_5	.	Uncharacterized ORF; Putative polyketide synthase (PKS), encoded in a predicted secondary metabolite gene cluster	missense_variant	leeds5,F17764,MO69250EXP,dutch5,leeds3,F7763,MO89263LAB,MO68507EXP,MO76959EXP,F16134,MO91298SB,MO54056EXP,F14403,A1163	14	G	A	c.7021C>T	p.Pro2341Ser	306954
Afu2g01290	Cluster_5	.	Uncharacterized ORF; Putative polyketide synthase (PKS), encoded in a predicted secondary metabolite gene cluster	missense_variant	dutch1,F12636,dutch3,dutch4,JCM10253,Afu942,leeds4,dutch7,Afu1042,Afu166,Afu591,Afu218,Afu257,leeds6,F13619,leeds1,F16216,Afu343,Afu124	19	G	T	c.6981C>A	p.Phe2327Leu	306994
Afu2g01290	Cluster_5	.	Uncharacterized ORF; Putative polyketide synthase (PKS), encoded in a predicted secondary metabolite gene cluster	missense_variant	LMB35Aa,MO79587EXP,F15927	3	T	G	c.6413A>C	p.Glu2138Ala	307675
Afu2g01290	Cluster_5	.	Uncharacterized ORF; Putative polyketide synthase (PKS), encoded in a predicted secondary metabolite gene cluster	missense_variant	LMB35Aa,MO79587EXP,F15927	3	G	A	c.6233C>T	p.Thr2078Met	307855
Afu2g01290	Cluster_5	.	Uncharacterized ORF; Putative polyketide synthase (PKS), encoded in a predicted secondary metabolite gene cluster	missense_variant	LMB35Aa,MO79587EXP,F15927	3	A	C	c.6039T>G	p.Asn2013Lys	308049
Afu2g01290	Cluster_5	.	Uncharacterized ORF; Putative polyketide synthase (PKS), encoded in a predicted secondary metabolite gene cluster	missense_variant	LMB35Aa,MO79587EXP,F15927	3	T	C	c.5938A>G	p.Lys1980Glu	308150
Afu2g01290	Cluster_5	.	Uncharacterized ORF; Putative polyketide synthase (PKS), encoded in a predicted secondary metabolite gene cluster	missense_variant	LMB35Aa,MO79587EXP,F15927	3	A	C	c.5771T>G	p.Leu1924Arg	308317
Afu2g01290	Cluster_5	.	Uncharacterized ORF; Putative polyketide synthase (PKS), encoded in a predicted secondary metabolite gene cluster	missense_variant	leeds5,leeds3	2	G	C	c.5667C>G	p.Ile1889Met	308421
Afu2g01290	Cluster_5	.	Uncharacterized ORF; Putative polyketide synthase (PKS), encoded in a predicted secondary metabolite gene cluster	missense_variant	LMB35Aa,MO79587EXP,F15927	3	G	A	c.5251C>T	p.His1751Tyr	308837
Afu2g01290	Cluster_5	.	Uncharacterized ORF; Putative polyketide synthase (PKS), encoded in a predicted secondary metabolite gene cluster	missense_variant	LMB35Aa,MO79587EXP,F15927	3	T	C	c.5074A>G	p.Ile1692Val	309014
Afu2g01290	Cluster_5	.	Uncharacterized ORF; Putative polyketide synthase (PKS), encoded in a predicted secondary metabolite gene cluster	missense_variant	LMB35Aa,MO79587EXP	2	C	T	c.3799G>A	p.Ala1267Thr	310535
Afu2g01290	Cluster_5	.	Uncharacterized ORF; Putative polyketide synthase (PKS), encoded in a predicted secondary metabolite gene cluster	missense_variant	LMB35Aa,MO79587EXP,F15927	3	G	A	c.3479C>T	p.Ala1160Val	310855
Afu2g01290	Cluster_5	.	Uncharacterized ORF; Putative polyketide synthase (PKS), encoded in a predicted secondary metabolite gene cluster	missense_variant	LMB35Aa,MO79587EXP,F15927	3	C	T	c.2945G>A	p.Arg982His	311389
Afu2g01290	Cluster_5	.	Uncharacterized ORF; Putative polyketide synthase (PKS), encoded in a predicted secondary metabolite gene cluster	missense_variant	LMB35Aa,MO79587EXP,F15927	3	G	A	c.2845C>T	p.His949Tyr	311489
Afu2g01290	Cluster_5	.	Uncharacterized ORF; Putative polyketide synthase (PKS), encoded in a predicted secondary metabolite gene cluster	missense_variant	LMB35Aa,MO79587EXP,F15927	3	A	C	c.2824T>G	p.Tyr942Asp	311510
Afu2g01290	Cluster_5	.	Uncharacterized ORF; Putative polyketide synthase (PKS), encoded in a predicted secondary metabolite gene cluster	missense_variant	leeds3	1	T	C	c.2711A>G	p.Tyr904Cys	311623
Afu2g01290	Cluster_5	.	Uncharacterized ORF; Putative polyketide synthase (PKS), encoded in a predicted secondary metabolite gene cluster	missense_variant	LMB35Aa,MO79587EXP,F15927	3	G	A	c.2459C>T	p.Thr820Ile	311875
Afu2g01290	Cluster_5	.	Uncharacterized ORF; Putative polyketide synthase (PKS), encoded in a predicted secondary metabolite gene cluster	missense_variant	LMB35Aa,MO79587EXP,F15927	3	A	G	c.2435T>C	p.Ile812Thr	311899
Afu2g01290	Cluster_5	.	Uncharacterized ORF; Putative polyketide synthase (PKS), encoded in a predicted secondary metabolite gene cluster	missense_variant	LMB35Aa,MO79587EXP,F15927	3	T	C	c.2327A>G	p.Lys776Arg	312007
Afu2g01290	Cluster_5	.	Uncharacterized ORF; Putative polyketide synthase (PKS), encoded in a predicted secondary metabolite gene cluster	missense_variant	leeds4,leeds6,F16216,leeds2,Afu1042,F15390,F5211G,leeds1,dutch1,dutch2,dutch3,dutch4,dutch6,dutch7,dutch8,F17582,Afu591,Afu218,Afu257,F13619,F13952,Afu942,F14532,F12636,Afu166,AF65,Afu124,F14513G,JCM10253,F12041,F13535,Afu343	32	G	A	c.2090C>T	p.Ala697Val	312244
Afu2g01290	Cluster_5	.	Uncharacterized ORF; Putative polyketide synthase (PKS), encoded in a predicted secondary metabolite gene cluster	missense_variant	leeds5,leeds4,F17582,F16216,F17764,F16311,leeds2,MO89263LAB,F7763,F15390,leeds6,MO76959EXP,F5211G,F16134,MO91298SB,MO68507EXP,AF72,F17729,dutch1,dutch2,dutch3,dutch4,dutch5,dutch6,dutch7,dutch8,MO69250EXP,F15927,Afu591,Afu218,Afu257,F13619,F12219,MO54056EXP,F18085,leeds1,AF41,Afu942,Afu1042,LMB35Aa,F14532,F14513G,AF90,Afu166,leeds3,MO79587EXP,F14946G,AF65,F13952,JCM10253,F12636,1F1SWF4,F17729W,MO…	61	C	T	c.2075G>A	p.Arg692Gln	312259
Afu2g01290	Cluster_5	.	Uncharacterized ORF; Putative polyketide synthase (PKS), encoded in a predicted secondary metabolite gene cluster	missense_variant	LMB35Aa,MO79587EXP,F15927	3	G	C	c.1910C>G	p.Ser637Cys	312482
Afu2g01290	Cluster_5	.	Uncharacterized ORF; Putative polyketide synthase (PKS), encoded in a predicted secondary metabolite gene cluster	missense_variant	LMB35Aa,MO79587EXP,F15927	3	T	C	c.1241A>G	p.Asp414Gly	313256
Afu2g01290	Cluster_5	.	Uncharacterized ORF; Putative polyketide synthase (PKS), encoded in a predicted secondary metabolite gene cluster	missense_variant	LMB35Aa,MO79587EXP,F15927	3	A	G	c.772T>C	p.Phe258Leu	313881
Afu2g01290	Cluster_5	.	Uncharacterized ORF; Putative polyketide synthase (PKS), encoded in a predicted secondary metabolite gene cluster	missense_variant	LMB35Aa,MO79587EXP,F15927	3	G	T	c.616C>A	p.Leu206Met	314037
Afu2g01290	Cluster_5	.	Uncharacterized ORF; Putative polyketide synthase (PKS), encoded in a predicted secondary metabolite gene cluster	missense_variant	LMB35Aa,MO79587EXP,F15927	3	A	G	c.356T>C	p.Met119Thr	314351
Afu2g01300	Cluster_5	.	Uncharacterized ORF; Ortholog of A. niger CBS 513.88 : An03g05130, Aspergillus wentii : Aspwe1_0307772, Aspergillus versicolor : Aspve1_0036298, Aspergillus zonatus : Aspzo1_0162149 and Aspergillus sydowii : Aspsy1_0086510	missense_variant	LMB35Aa,MO79587EXP,F15927	3	G	A	c.409G>A	p.Ala137Thr	315895
Afu2g01310	Cluster_5	.	Uncharacterized ORF; Ortholog of A. nidulans FGSC A4 : AN10993, A. niger CBS 513.88 : An03g05110, A. oryzae RIB40 : AO090701000405, A. niger ATCC 1015 : 50726-mRNA and Aspergillus wentii : Aspwe1_0173185	missense_variant	MO54056EXP	1	G	C	c.577C>G	p.Pro193Ala	316326
Afu2g01310	Cluster_5	.	Uncharacterized ORF; Ortholog of A. nidulans FGSC A4 : AN10993, A. niger CBS 513.88 : An03g05110, A. oryzae RIB40 : AO090701000405, A. niger ATCC 1015 : 50726-mRNA and Aspergillus wentii : Aspwe1_0173185	missense_variant	LMB35Aa	1	C	A	c.541G>T	p.Val181Leu	316362
Afu2g01310	Cluster_5	.	Uncharacterized ORF; Ortholog of A. nidulans FGSC A4 : AN10993, A. niger CBS 513.88 : An03g05110, A. oryzae RIB40 : AO090701000405, A. niger ATCC 1015 : 50726-mRNA and Aspergillus wentii : Aspwe1_0173185	missense_variant	AF65	1	T	C	c.422A>G	p.Asp141Gly	316481
Afu2g01320	Cluster_5	.	Uncharacterized ORF; Has domain(s) with predicted ATP binding, ATPase activity, coupled to transmembrane movement of ions, phosphorylative mechanism, catalytic activity, cation-transporting ATPase activity, metal ion binding, nucleotide binding activity	missense_variant	leeds5,leeds4,F17582,F16216,F17764,F16311,leeds2,MO89263LAB,F7763,F15390,leeds6,MO76959EXP,F5211G,F16134,MO91298SB,MO68507EXP,AF72,F17729,dutch1,dutch2,dutch3,dutch4,dutch5,dutch6,dutch7,dutch8,MO69250EXP,F15927,Afu591,Afu218,Afu257,F13619,F12219,MO54056EXP,F18085,leeds1,AF41,Afu942,Afu1042,LMB35Aa,F14532,F14513G,AF90,Afu166,leeds3,MO79587EXP,F14946G,AF65,F13952,Afu124,F12636,1F1SWF4,F17729W,MO78…	60	T	C	c.3160A>G	p.Thr1054Ala	317617
Afu2g01320	Cluster_5	.	Uncharacterized ORF; Has domain(s) with predicted ATP binding, ATPase activity, coupled to transmembrane movement of ions, phosphorylative mechanism, catalytic activity, cation-transporting ATPase activity, metal ion binding, nucleotide binding activity	missense_variant	F17729,F18085,F17729W,F14946G,1F1SWF4,F16311,ISSF21	7	T	C	c.2393A>G	p.Asn798Ser	318430
Afu2g01320	Cluster_5	.	Uncharacterized ORF; Has domain(s) with predicted ATP binding, ATPase activity, coupled to transmembrane movement of ions, phosphorylative mechanism, catalytic activity, cation-transporting ATPase activity, metal ion binding, nucleotide binding activity	missense_variant	F17582,dutch6	2	G	A	c.1430C>T	p.Pro477Leu	319393
Afu2g01320	Cluster_5	.	Uncharacterized ORF; Has domain(s) with predicted ATP binding, ATPase activity, coupled to transmembrane movement of ions, phosphorylative mechanism, catalytic activity, cation-transporting ATPase activity, metal ion binding, nucleotide binding activity	missense_variant	LMB35Aa,MO79587EXP,F15927	3	T	C	c.1412A>G	p.Glu471Gly	319411
Afu2g01320	Cluster_5	.	Uncharacterized ORF; Has domain(s) with predicted ATP binding, ATPase activity, coupled to transmembrane movement of ions, phosphorylative mechanism, catalytic activity, cation-transporting ATPase activity, metal ion binding, nucleotide binding activity	missense_variant	LMB35Aa,MO79587EXP,F15927	3	A	G	c.1379T>C	p.Leu460Ser	319444
Afu2g01320	Cluster_5	.	Uncharacterized ORF; Has domain(s) with predicted ATP binding, ATPase activity, coupled to transmembrane movement of ions, phosphorylative mechanism, catalytic activity, cation-transporting ATPase activity, metal ion binding, nucleotide binding activity	missense_variant	F13619	1	T	C	c.1104A>G	p.Ile368Met	319719
Afu2g01320	Cluster_5	.	Uncharacterized ORF; Has domain(s) with predicted ATP binding, ATPase activity, coupled to transmembrane movement of ions, phosphorylative mechanism, catalytic activity, cation-transporting ATPase activity, metal ion binding, nucleotide binding activity	missense_variant	leeds5,leeds4,F17582,F16216,F17764,F16311,leeds2,MO89263LAB,F7763,F15390,leeds6,MO76959EXP,F5211G,F16134,MO91298SB,MO68507EXP,AF72,F17729,dutch1,dutch2,dutch3,dutch4,dutch5,dutch6,dutch7,dutch8,MO69250EXP,F15927,Afu591,Afu218,Afu257,F13619,F12219,MO54056EXP,F18085,leeds1,AF41,Afu942,Afu1042,LMB35Aa,F14532,F14513G,AF90,Afu166,leeds3,MO79587EXP,F14946G,AF65,F13952,JCM10253,F12636,1F1SWF4,F17729W,MO…	61	C	G	c.296G>C	p.Gly99Ala	320640
Afu2g01320	Cluster_5	.	Uncharacterized ORF; Has domain(s) with predicted ATP binding, ATPase activity, coupled to transmembrane movement of ions, phosphorylative mechanism, catalytic activity, cation-transporting ATPase activity, metal ion binding, nucleotide binding activity	missense_variant	leeds5,leeds4,F17582,F16216,F17764,F16311,leeds2,MO89263LAB,F7763,F15390,leeds6,MO76959EXP,F5211G,F16134,MO91298SB,MO68507EXP,AF72,F17729,dutch1,dutch2,dutch3,dutch4,dutch5,dutch6,dutch7,dutch8,MO69250EXP,F15927,Afu591,Afu218,Afu257,F13619,F12219,MO54056EXP,F18085,leeds1,AF41,Afu942,Afu1042,LMB35Aa,F14532,F14513G,AF90,Afu166,leeds3,MO79587EXP,F14946G,AF65,F13952,JCM10253,F12636,1F1SWF4,F17729W,MO…	61	C	T	c.178G>A	p.Glu60Lys	320818
Afu2g01320	Cluster_5	.	Uncharacterized ORF; Has domain(s) with predicted ATP binding, ATPase activity, coupled to transmembrane movement of ions, phosphorylative mechanism, catalytic activity, cation-transporting ATPase activity, metal ion binding, nucleotide binding activity	missense_variant	leeds5,LMB35Aa,F16311,MO89263LAB,F7763,MO76959EXP,F16134,MO91298SB,MO68507EXP,AF72,F17729,F17764,F17729W,F14946G,dutch5,MO69250EXP,F15927,leeds3,F12219,MO54056EXP,F18085,AF41,MO79587EXP,JCM10253,ISSF21,1F1SWF4,F14403,A1163	28	A	T	c.176T>A	p.Ile59Asn	320820
Afu2g01320	Cluster_5	.	Uncharacterized ORF; Has domain(s) with predicted ATP binding, ATPase activity, coupled to transmembrane movement of ions, phosphorylative mechanism, catalytic activity, cation-transporting ATPase activity, metal ion binding, nucleotide binding activity	missense_variant	leeds4,leeds6,F16216,AF90,leeds2,Afu1042,F15390,F5211G,leeds1,dutch1,dutch2,dutch3,dutch4,dutch6,dutch7,dutch8,F17582,Afu591,Afu218,Afu257,F13619,F13952,Afu942,F14532,F12636,Afu166,AF65,Afu124,F14513G,MO78722EXP,F12041,F13535,Afu343	33	A	G	c.176T>C	p.Ile59Thr	320820
Afu2g01320	Cluster_5	.	Uncharacterized ORF; Has domain(s) with predicted ATP binding, ATPase activity, coupled to transmembrane movement of ions, phosphorylative mechanism, catalytic activity, cation-transporting ATPase activity, metal ion binding, nucleotide binding activity	missense_variant	leeds5,leeds4,F17582,F16216,F17764,F16311,leeds2,MO89263LAB,F7763,F15390,leeds6,MO76959EXP,F5211G,F16134,MO91298SB,MO68507EXP,AF72,F17729,dutch1,dutch2,dutch3,dutch4,dutch5,dutch6,dutch7,dutch8,MO69250EXP,F15927,Afu591,Afu218,Afu257,F13619,F12219,MO54056EXP,F18085,leeds1,AF41,Afu942,Afu1042,LMB35Aa,F14532,F14513G,AF90,Afu166,leeds3,MO79587EXP,F14946G,AF65,F13952,Afu124,F12636,1F1SWF4,F17729W,MO78…	60	T	A	c.175A>T	p.Ile59Phe	320821
Afu2g01320	Cluster_5	.	Uncharacterized ORF; Has domain(s) with predicted ATP binding, ATPase activity, coupled to transmembrane movement of ions, phosphorylative mechanism, catalytic activity, cation-transporting ATPase activity, metal ion binding, nucleotide binding activity	missense_variant	MO68507EXP	1	C	A	c.138G>T	p.Glu46Asp	320858
Afu2g01330	Cluster_5	.	Uncharacterized ORF; Ortholog of A. nidulans FGSC A4 : AN7665, A. niger CBS 513.88 : An03g05100, A. niger ATCC 1015 : 213563-mRNA, Aspergillus wentii : Aspwe1_0113700 and Aspergillus sydowii : Aspsy1_0090349	missense_variant	LMB35Aa,MO79587EXP,F15927	3	A	C	c.682A>C	p.Lys228Gln	323312
Afu2g01340	Cluster_5	.	Uncharacterized ORF; Ortholog of A. fumigatus A1163 : AFUB_018420	missense_variant	LMB35Aa,MO79587EXP,F15927	3	G	A	c.161C>T	p.Ala54Val	324134
Afu2g01340	Cluster_5	.	Uncharacterized ORF; Ortholog of A. fumigatus A1163 : AFUB_018420	frameshift_variant&stop_gained	LMB35Aa,MO79587EXP,F15927	3	C	CTAGACTAGTG	c.45_46insCACTAGTCTA	p.Val16fs	324249
Afu2g01350	Cluster_5	.	Uncharacterized ORF; Ortholog(s) have NAD+ kinase activity, NADH kinase activity, role in NADP biosynthetic process, cellular iron ion homeostasis and cytoplasm, nucleus localization	missense_variant	LMB35Aa,MO79587EXP,F15927	3	T	C	c.77T>C	p.Leu26Ser	324545
Afu2g01350	Cluster_5	.	Uncharacterized ORF; Ortholog(s) have NAD+ kinase activity, NADH kinase activity, role in NADP biosynthetic process, cellular iron ion homeostasis and cytoplasm, nucleus localization	missense_variant	dutch8,leeds2	2	C	G	c.861C>G	p.Asn287Lys	325329
Afu2g01350	Cluster_5	.	Uncharacterized ORF; Ortholog(s) have NAD+ kinase activity, NADH kinase activity, role in NADP biosynthetic process, cellular iron ion homeostasis and cytoplasm, nucleus localization	missense_variant	LMB35Aa,MO79587EXP,F15927	3	G	T	c.985G>T	p.Ala329Ser	325453
Afu2g01350	Cluster_5	.	Uncharacterized ORF; Ortholog(s) have NAD+ kinase activity, NADH kinase activity, role in NADP biosynthetic process, cellular iron ion homeostasis and cytoplasm, nucleus localization	missense_variant	F7763	1	A	C	c.1288A>C	p.Lys430Gln	325756
Afu2g01350	Cluster_5	.	Uncharacterized ORF; Ortholog(s) have NAD+ kinase activity, NADH kinase activity, role in NADP biosynthetic process, cellular iron ion homeostasis and cytoplasm, nucleus localization	missense_variant	leeds4,leeds6,F16216,AF90,leeds2,Afu1042,F15390,F5211G,leeds1,dutch1,dutch2,dutch3,dutch4,dutch6,dutch7,dutch8,F17582,Afu591,Afu218,Afu257,F13619,F13952,Afu942,F14532,F12636,Afu166,AF65,Afu124,F14513G,F12041,F13535,Afu343	32	G	C	c.1309G>C	p.Glu437Gln	325777
Afu2g01350	Cluster_5	.	Uncharacterized ORF; Ortholog(s) have NAD+ kinase activity, NADH kinase activity, role in NADP biosynthetic process, cellular iron ion homeostasis and cytoplasm, nucleus localization	disruptive_inframe_insertion	leeds5,MO54056EXP,LMB35Aa	3	C	CGAG	c.1851_1853dupGGA	p.Glu618dup	326363
Afu2g01350	Cluster_5	.	Uncharacterized ORF; Ortholog(s) have NAD+ kinase activity, NADH kinase activity, role in NADP biosynthetic process, cellular iron ion homeostasis and cytoplasm, nucleus localization	disruptive_inframe_insertion	JCM10253	1	C	CGAGGAG	c.1848_1853dupGGAGGA	p.Glu617_Glu618dup	326363
Afu2g01350	Cluster_5	.	Uncharacterized ORF; Ortholog(s) have NAD+ kinase activity, NADH kinase activity, role in NADP biosynthetic process, cellular iron ion homeostasis and cytoplasm, nucleus localization	stop_gained	F15390,F14532,F5211G	3	G	A	c.1856G>A	p.Trp619*	326380
Afu2g01350	Cluster_5	.	Uncharacterized ORF; Ortholog(s) have NAD+ kinase activity, NADH kinase activity, role in NADP biosynthetic process, cellular iron ion homeostasis and cytoplasm, nucleus localization	missense_variant	F15390,F14532,F5211G	3	G	T	c.1857G>T	p.Trp619Cys	326381
Afu2g01360	Cluster_5	.	Uncharacterized ORF; Ortholog(s) have methionine-R-sulfoxide reductase activity, role in cellular response to oxidative stress and cytoplasm, nucleus localization	missense_variant	MO79587EXP	1	C	A	c.160G>T	p.Ala54Ser	327475
Afu2g01360	Cluster_5	.	Uncharacterized ORF; Ortholog(s) have methionine-R-sulfoxide reductase activity, role in cellular response to oxidative stress and cytoplasm, nucleus localization	missense_variant	LMB35Aa,MO79587EXP,F15927	3	G	A	c.65C>T	p.Ala22Val	327694
Afu2g01370	Cluster_5	.	Uncharacterized ORF; Has domain(s) with predicted amino acid transmembrane transporter activity, role in amino acid transmembrane transport and membrane localization	missense_variant	F17729,F18085,F17729W,F14946G,1F1SWF4,F16311,MO78722EXP,ISSF21,F12219,AF41,AF72	11	A	G	c.1145T>C	p.Val382Ala	329658
Afu2g01370	Cluster_5	.	Uncharacterized ORF; Has domain(s) with predicted amino acid transmembrane transporter activity, role in amino acid transmembrane transport and membrane localization	missense_variant	LMB35Aa,MO79587EXP,F15927	3	C	T	c.899G>A	p.Ser300Asn	329904
Afu2g01370	Cluster_5	.	Uncharacterized ORF; Has domain(s) with predicted amino acid transmembrane transporter activity, role in amino acid transmembrane transport and membrane localization	missense_variant	F14403	1	C	A	c.832G>T	p.Ala278Ser	329971
Afu2g01370	Cluster_5	.	Uncharacterized ORF; Has domain(s) with predicted amino acid transmembrane transporter activity, role in amino acid transmembrane transport and membrane localization	missense_variant	leeds5,leeds4,leeds6,F16216,AF90,leeds2,Afu1042,F15390,F5211G,leeds1,dutch1,dutch2,dutch3,dutch4,dutch6,dutch7,dutch8,F17582,Afu591,Afu218,Afu257,F13619,F13952,Afu942,F14532,F12636,Afu166,AF65,Afu124,F14513G,F12041,F13535,Afu343	33	C	A	c.18G>T	p.Glu6Asp	330945
Afu2g01390	Cluster_5	.	Uncharacterized ORF; Ortholog(s) have trans-aconitate 3-methyltransferase activity and cytosol localization	missense_variant	leeds5,leeds4,F17582,F16216,F17764,F16311,leeds2,MO89263LAB,F7763,F15390,leeds6,MO76959EXP,F5211G,F16134,MO91298SB,MO68507EXP,AF72,F17729,dutch1,dutch2,dutch3,dutch4,dutch5,dutch6,dutch7,dutch8,MO69250EXP,F15927,Afu591,Afu218,Afu257,F13619,F12219,MO54056EXP,F18085,leeds1,AF41,Afu942,Afu1042,LMB35Aa,F14532,F14513G,AF90,Afu166,leeds3,MO79587EXP,F14946G,AF65,F13952,Afu124,F12636,1F1SWF4,F17729W,MO78…	60	T	C	c.536A>G	p.Gln179Arg	333914
Afu2g01390	Cluster_5	.	Uncharacterized ORF; Ortholog(s) have trans-aconitate 3-methyltransferase activity and cytosol localization	missense_variant	F17729,dutch5,F17729W,MO69250EXP,AF41,1F1SWF4,F16311,F17764,A1163,MO89263LAB,ISSF21,F14946G,F16134,F18085,MO76959EXP,F12219,MO91298SB,AF72,MO68507EXP,F14403,MO78722EXP	21	A	C	c.187T>G	p.Tyr63Asp	334263
Afu2g01390	Cluster_5	.	Uncharacterized ORF; Ortholog(s) have trans-aconitate 3-methyltransferase activity and cytosol localization	missense_variant	dutch1,F13619	2	T	C	c.170A>G	p.Asp57Gly	334280
Afu2g01390	Cluster_5	.	Uncharacterized ORF; Ortholog(s) have trans-aconitate 3-methyltransferase activity and cytosol localization	missense_variant	leeds5,leeds4,F17582,F16216,F17764,F16311,leeds2,MO89263LAB,F7763,F15390,leeds6,MO76959EXP,F5211G,F16134,MO91298SB,MO68507EXP,AF72,F17729,dutch1,dutch2,dutch3,dutch4,dutch5,dutch6,dutch7,dutch8,MO69250EXP,F15927,Afu591,Afu218,Afu257,F13619,F12219,MO54056EXP,F18085,leeds1,AF41,Afu942,Afu1042,LMB35Aa,F14532,F14513G,AF90,Afu166,leeds3,MO79587EXP,F14946G,AF65,F13952,JCM10253,F12636,1F1SWF4,F17729W,MO…	61	G	A	c.128C>T	p.Thr43Ile	334322
Afu2g01400	Cluster_5	.	Uncharacterized ORF; Has domain(s) with predicted nucleotide binding, oxidoreductase activity and role in metabolic process	missense_variant	F17582,dutch6	2	C	T	c.101C>T	p.Thr34Ile	335466
Afu2g01400	Cluster_5	.	Uncharacterized ORF; Has domain(s) with predicted nucleotide binding, oxidoreductase activity and role in metabolic process	missense_variant	F13619	1	G	A	c.166G>A	p.Val56Met	335531
Afu2g01400	Cluster_5	.	Uncharacterized ORF; Has domain(s) with predicted nucleotide binding, oxidoreductase activity and role in metabolic process	missense_variant	LMB35Aa,MO79587EXP,F15927	3	A	G	c.227A>G	p.Asp76Gly	335592
Afu2g01400	Cluster_5	.	Uncharacterized ORF; Has domain(s) with predicted nucleotide binding, oxidoreductase activity and role in metabolic process	missense_variant	MO68507EXP	1	C	G	c.278C>G	p.Thr93Ser	335643
Afu2g01400	Cluster_5	.	Uncharacterized ORF; Has domain(s) with predicted nucleotide binding, oxidoreductase activity and role in metabolic process	missense_variant	leeds5,F7763	2	G	A	c.532G>A	p.Ala178Thr	335944
Afu2g01400	Cluster_5	.	Uncharacterized ORF; Has domain(s) with predicted nucleotide binding, oxidoreductase activity and role in metabolic process	missense_variant	LMB35Aa,MO79587EXP,F15927	3	G	A	c.679G>A	p.Glu227Lys	336091
Afu2g01410	Cluster_5	.	Uncharacterized ORF; Ortholog of A. oryzae RIB40 : AO090701000824, Aspergillus wentii : Aspwe1_0041628, Aspergillus versicolor : Aspve1_0090015, Aspergillus zonatus : Aspzo1_0126601 and Aspergillus sydowii : Aspsy1_0163600	missense_variant	MO79587EXP	1	C	T	c.271C>T	p.Leu91Phe	337791
Afu2g01410	Cluster_5	.	Uncharacterized ORF; Ortholog of A. oryzae RIB40 : AO090701000824, Aspergillus wentii : Aspwe1_0041628, Aspergillus versicolor : Aspve1_0090015, Aspergillus zonatus : Aspzo1_0126601 and Aspergillus sydowii : Aspsy1_0163600	missense_variant	LMB35Aa,MO79587EXP,F15927	3	C	A	c.277C>A	p.Leu93Met	337797
Afu2g01410	Cluster_5	.	Uncharacterized ORF; Ortholog of A. oryzae RIB40 : AO090701000824, Aspergillus wentii : Aspwe1_0041628, Aspergillus versicolor : Aspve1_0090015, Aspergillus zonatus : Aspzo1_0126601 and Aspergillus sydowii : Aspsy1_0163600	missense_variant	LMB35Aa,F15927	2	T	A	c.469T>A	p.Ser157Thr	337989
Afu2g01410	Cluster_5	.	Uncharacterized ORF; Ortholog of A. oryzae RIB40 : AO090701000824, Aspergillus wentii : Aspwe1_0041628, Aspergillus versicolor : Aspve1_0090015, Aspergillus zonatus : Aspzo1_0126601 and Aspergillus sydowii : Aspsy1_0163600	missense_variant	leeds5,leeds4,F17582,F16216,F17764,F16311,leeds2,MO89263LAB,F7763,F15390,leeds6,MO76959EXP,F5211G,F16134,MO91298SB,MO68507EXP,AF72,F17729,dutch1,dutch2,dutch3,dutch4,dutch5,dutch6,dutch7,dutch8,MO69250EXP,F15927,Afu591,Afu218,Afu257,F13619,F12219,MO54056EXP,F18085,leeds1,AF41,Afu942,Afu1042,LMB35Aa,F14532,F14513G,AF90,Afu166,leeds3,MO79587EXP,F14946G,AF65,F13952,JCM10253,F12636,1F1SWF4,F17729W,MO…	61	G	C	c.742G>C	p.Val248Leu	338262
Afu2g01410	Cluster_5	.	Uncharacterized ORF; Ortholog of A. oryzae RIB40 : AO090701000824, Aspergillus wentii : Aspwe1_0041628, Aspergillus versicolor : Aspve1_0090015, Aspergillus zonatus : Aspzo1_0126601 and Aspergillus sydowii : Aspsy1_0163600	missense_variant	leeds4,leeds6,F16216,AF90,leeds2,Afu1042,F15390,F5211G,leeds1,dutch1,dutch2,dutch3,dutch4,dutch6,dutch7,dutch8,F17582,Afu591,Afu218,Afu257,F13619,F13952,Afu942,F14532,F12636,Afu166,AF65,Afu124,F14513G,F12041,F13535,Afu343	32	G	T	c.798G>T	p.Glu266Asp	338318
Afu2g05700	Cluster_6	.	Uncharacterized ORF; Ortholog of A. oryzae RIB40 : AO090001000687, N. fischeri NRRL 181 : NFIA_082420, Aspergillus flavus NRRL 3357 : AFL2T_09320, A. clavatus NRRL 1 : ACLA_068640 and Aspergillus acidus : Aspfo1_0474562	missense_variant	leeds4,F16216,Afu1042,F15390,F5211G,leeds1,MO68507EXP,dutch1,dutch2,dutch3,dutch4,dutch6,dutch7,dutch8,F17582,Afu591,Afu218,Afu257,F13619,F13952,Afu942,F14532,F12636,Afu166,AF65,Afu124,F14513G,F12041,F13535,Afu343	30	T	C	c.773A>G	p.Glu258Gly	1606038
Afu2g05700	Cluster_6	.	Uncharacterized ORF; Ortholog of A. oryzae RIB40 : AO090001000687, N. fischeri NRRL 181 : NFIA_082420, Aspergillus flavus NRRL 3357 : AFL2T_09320, A. clavatus NRRL 1 : ACLA_068640 and Aspergillus acidus : Aspfo1_0474562	missense_variant	leeds4,F16216,Afu1042,F15390,F5211G,leeds1,MO68507EXP,dutch1,dutch2,dutch3,dutch4,dutch6,dutch7,dutch8,F17582,Afu591,Afu218,Afu257,F13619,F13952,Afu942,F14532,F12636,Afu166,AF65,Afu124,F14513G,F12041,F13535,Afu343	30	T	C	c.767A>G	p.Asp256Gly	1606044
Afu2g05700	Cluster_6	.	Uncharacterized ORF; Ortholog of A. oryzae RIB40 : AO090001000687, N. fischeri NRRL 181 : NFIA_082420, Aspergillus flavus NRRL 3357 : AFL2T_09320, A. clavatus NRRL 1 : ACLA_068640 and Aspergillus acidus : Aspfo1_0474562	missense_variant	leeds4,F16216,Afu1042,F15390,F5211G,leeds1,MO68507EXP,dutch1,dutch2,dutch3,dutch4,dutch6,dutch7,dutch8,F17582,Afu591,Afu218,Afu257,F13619,F13952,Afu942,F14532,F12636,Afu166,AF65,Afu124,F14513G,F12041,F13535,Afu343	30	A	G	c.632T>C	p.Val211Ala	1606179
Afu2g05700	Cluster_6	.	Uncharacterized ORF; Ortholog of A. oryzae RIB40 : AO090001000687, N. fischeri NRRL 181 : NFIA_082420, Aspergillus flavus NRRL 3357 : AFL2T_09320, A. clavatus NRRL 1 : ACLA_068640 and Aspergillus acidus : Aspfo1_0474562	splice_donor_variant&intron_variant	1F1SWF4	1	A	G	c.565+2T>C		1606313
Afu2g05700	Cluster_6	.	Uncharacterized ORF; Ortholog of A. oryzae RIB40 : AO090001000687, N. fischeri NRRL 181 : NFIA_082420, Aspergillus flavus NRRL 3357 : AFL2T_09320, A. clavatus NRRL 1 : ACLA_068640 and Aspergillus acidus : Aspfo1_0474562	missense_variant	F17729,F18085,F17729W,F14946G,1F1SWF4,F16311,leeds2,ISSF21,F14403	9	G	T	c.199C>A	p.Pro67Thr	1606681
Afu2g05710	Cluster_6	.	Uncharacterized ORF; Ortholog of A. nidulans FGSC A4 : AN4092, AN7483, A. oryzae RIB40 : AO090001000688, A. niger ATCC 1015 : 207477-mRNA, Aspergillus versicolor : Aspve1_0043503 and Aspergillus zonatus : Aspzo1_0136484	missense_variant	LMB35Aa,MO79587EXP,F15927	3	C	T	c.853G>A	p.Val285Ile	1608324
Afu2g05710	Cluster_6	.	Uncharacterized ORF; Ortholog of A. nidulans FGSC A4 : AN4092, AN7483, A. oryzae RIB40 : AO090001000688, A. niger ATCC 1015 : 207477-mRNA, Aspergillus versicolor : Aspve1_0043503 and Aspergillus zonatus : Aspzo1_0136484	missense_variant	leeds5,MO69250EXP,AF41,MO89263LAB,F7763,MO76959EXP,F12219,AF72,A1163	9	C	G	c.485G>C	p.Gly162Ala	1608692
Afu2g05710	Cluster_6	.	Uncharacterized ORF; Ortholog of A. nidulans FGSC A4 : AN4092, AN7483, A. oryzae RIB40 : AO090001000688, A. niger ATCC 1015 : 207477-mRNA, Aspergillus versicolor : Aspve1_0043503 and Aspergillus zonatus : Aspzo1_0136484	missense_variant	LMB35Aa,MO79587EXP,F15927	3	C	T	c.295G>A	p.Val99Ile	1608882
Afu2g05710	Cluster_6	.	Uncharacterized ORF; Ortholog of A. nidulans FGSC A4 : AN4092, AN7483, A. oryzae RIB40 : AO090001000688, A. niger ATCC 1015 : 207477-mRNA, Aspergillus versicolor : Aspve1_0043503 and Aspergillus zonatus : Aspzo1_0136484	missense_variant	leeds5,leeds4,F17582,F16216,F17764,F16311,leeds2,MO89263LAB,F7763,F15390,leeds6,MO76959EXP,F5211G,F16134,MO91298SB,MO68507EXP,AF72,F17729,dutch1,dutch2,dutch3,dutch4,dutch5,dutch6,dutch7,dutch8,MO69250EXP,F15927,Afu591,Afu218,Afu257,F13619,F12219,MO54056EXP,F18085,leeds1,AF41,Afu942,Afu1042,LMB35Aa,F14532,F14513G,AF90,Afu166,leeds3,MO79587EXP,F14946G,AF65,F13952,JCM10253,F12636,1F1SWF4,F17729W,MO…	61	T	G	c.263A>C	p.Tyr88Ser	1608914
Afu2g05710	Cluster_6	.	Uncharacterized ORF; Ortholog of A. nidulans FGSC A4 : AN4092, AN7483, A. oryzae RIB40 : AO090001000688, A. niger ATCC 1015 : 207477-mRNA, Aspergillus versicolor : Aspve1_0043503 and Aspergillus zonatus : Aspzo1_0136484	missense_variant	LMB35Aa,MO79587EXP,F15927	3	C	A	c.68G>T	p.Gly23Val	1609109
Afu2g05720	Cluster_6	.	Uncharacterized ORF; Ortholog of A. nidulans FGSC A4 : AN7484, A. niger CBS 513.88 : An02g14170, A. oryzae RIB40 : AO090001000689, A. niger ATCC 1015 : 47182-mRNA and Aspergillus wentii : Aspwe1_0046318	missense_variant	JCM10253	1	A	G	c.28A>G	p.Asn10Asp	1609947
Afu2g05720	Cluster_6	.	Uncharacterized ORF; Ortholog of A. nidulans FGSC A4 : AN7484, A. niger CBS 513.88 : An02g14170, A. oryzae RIB40 : AO090001000689, A. niger ATCC 1015 : 47182-mRNA and Aspergillus wentii : Aspwe1_0046318	missense_variant	F5211G	1	G	C	c.171G>C	p.Lys57Asn	1610090
Afu2g05730	Cluster_6	.	mirC Verified ORF; Putative siderophore transporter	missense_variant	LMB35Aa,MO79587EXP,F15927	3	C	T	c.782C>T	p.Pro261Leu	1613523
Afu2g05730	Cluster_6	.	mirC Verified ORF; Putative siderophore transporter	missense_variant	F7763	1	A	G	c.1288A>G	p.Ile430Val	1614088
Afu2g05750	Cluster_6	.	Uncharacterized ORF; Has domain(s) with predicted hydrolase activity, acting on carbon-nitrogen (but not peptide) bonds, in linear amidines, metal ion binding activity	missense_variant	leeds5,leeds4,F17582,F16216,F17764,F16311,leeds2,MO89263LAB,F7763,F15390,leeds6,MO76959EXP,F5211G,F16134,MO91298SB,MO68507EXP,AF72,F17729,dutch1,dutch2,dutch3,dutch4,dutch5,dutch6,dutch7,dutch8,MO69250EXP,F15927,Afu591,Afu218,Afu257,F13619,F12219,MO54056EXP,F18085,leeds1,AF41,Afu942,Afu1042,LMB35Aa,F14532,F14513G,AF90,Afu166,leeds3,MO79587EXP,F14946G,AF65,F13952,JCM10253,F12636,1F1SWF4,F17729W,MO…	61	C	A	c.896G>T	p.Arg299Leu	1620173
Afu2g05750	Cluster_6	.	Uncharacterized ORF; Has domain(s) with predicted hydrolase activity, acting on carbon-nitrogen (but not peptide) bonds, in linear amidines, metal ion binding activity	missense_variant	leeds5,leeds4,F17582,F16216,F17764,leeds3,MO89263LAB,F7763,F15390,leeds6,MO76959EXP,F5211G,F16134,F13952,MO68507EXP,AF72,dutch1,dutch2,dutch3,dutch4,dutch5,dutch6,dutch7,dutch8,MO69250EXP,F15927,Afu591,Afu218,Afu257,F13619,F12219,MO54056EXP,leeds1,AF41,Afu942,Afu1042,LMB35Aa,F14532,F14513G,Afu166,MO79587EXP,AF65,Afu124,F12636,F12041,F13535,Afu343,A1163	48	T	C	c.85A>G	p.Lys29Glu	1621098
Afu2g05760	Cluster_6	.	Uncharacterized ORF; Putative beta-ketoacyl synthase	missense_variant	MO69250EXP,AF41,dutch5,MO89263LAB,F7763,F16134,MO76959EXP,F12219,AF72,A1163	10	C	T	c.88C>T	p.Arg30Cys	1622094
Afu2g05760	Cluster_6	.	Uncharacterized ORF; Putative beta-ketoacyl synthase	missense_variant	leeds4,leeds6,F16216,Afu1042,F15390,F5211G,leeds1,MO68507EXP,dutch1,dutch2,dutch3,dutch4,dutch6,dutch7,dutch8,F17582,Afu591,Afu218,Afu257,F13619,F13952,Afu942,F14532,F12636,Afu166,AF65,Afu124,F14513G,F12041,F13535,Afu343	31	G	T	c.262G>T	p.Gly88Cys	1622342
Afu2g05760	Cluster_6	.	Uncharacterized ORF; Putative beta-ketoacyl synthase	missense_variant	LMB35Aa,MO79587EXP,F15927	3	A	G	c.580A>G	p.Ile194Val	1622824
Afu2g05770	Cluster_6	.	Uncharacterized ORF; Ortholog of A. nidulans FGSC A4 : AN11747, A. niger CBS 513.88 : An02g14230, A. niger ATCC 1015 : 37595-mRNA, Aspergillus zonatus : Aspzo1_0136492 and Aspergillus carbonarius ITEM 5010 : Acar5010_212104	missense_variant	LMB35Aa,MO79587EXP,F15927	3	C	T	c.146C>T	p.Ala49Val	1624224
Afu2g05770	Cluster_6	.	Uncharacterized ORF; Ortholog of A. nidulans FGSC A4 : AN11747, A. niger CBS 513.88 : An02g14230, A. niger ATCC 1015 : 37595-mRNA, Aspergillus zonatus : Aspzo1_0136492 and Aspergillus carbonarius ITEM 5010 : Acar5010_212104	missense_variant	LMB35Aa,MO79587EXP,F15927	3	G	A	c.170G>A	p.Arg57Gln	1624279
Afu2g05770	Cluster_6	.	Uncharacterized ORF; Ortholog of A. nidulans FGSC A4 : AN11747, A. niger CBS 513.88 : An02g14230, A. niger ATCC 1015 : 37595-mRNA, Aspergillus zonatus : Aspzo1_0136492 and Aspergillus carbonarius ITEM 5010 : Acar5010_212104	missense_variant	dutch1	1	C	T	c.275C>T	p.Ala92Val	1624384
Afu2g05770	Cluster_6	.	Uncharacterized ORF; Ortholog of A. nidulans FGSC A4 : AN11747, A. niger CBS 513.88 : An02g14230, A. niger ATCC 1015 : 37595-mRNA, Aspergillus zonatus : Aspzo1_0136492 and Aspergillus carbonarius ITEM 5010 : Acar5010_212104	missense_variant	dutch1	1	C	T	c.281C>T	p.Pro94Leu	1624390
Afu2g05770	Cluster_6	.	Uncharacterized ORF; Ortholog of A. nidulans FGSC A4 : AN11747, A. niger CBS 513.88 : An02g14230, A. niger ATCC 1015 : 37595-mRNA, Aspergillus zonatus : Aspzo1_0136492 and Aspergillus carbonarius ITEM 5010 : Acar5010_212104	missense_variant	F17764	1	C	T	c.946C>T	p.Leu316Phe	1625134
Afu2g05790	Cluster_6	.	Uncharacterized ORF; Oligosaccharyl transferase alpha subunit; transcript induced by exposure to human airway epithelial cells	missense_variant	MO78722EXP	1	G	A	c.1340C>T	p.Thr447Ile	1628027
Afu2g05790	Cluster_6	.	Uncharacterized ORF; Oligosaccharyl transferase alpha subunit; transcript induced by exposure to human airway epithelial cells	missense_variant	LMB35Aa,MO79587EXP,F15927	3	A	G	c.1223T>C	p.Val408Ala	1628144
Afu2g05790	Cluster_6	.	Uncharacterized ORF; Oligosaccharyl transferase alpha subunit; transcript induced by exposure to human airway epithelial cells	missense_variant	dutch2,F5211G	2	G	A	c.686C>T	p.Pro229Leu	1628681
Afu2g05800	Cluster_6	.	Uncharacterized ORF; Has domain(s) with predicted hydrolase activity, acting on glycosyl bonds activity	missense_variant	dutch6	1	C	T	c.728C>T	p.Pro243Leu	1630838
Afu2g05800	Cluster_6	.	Uncharacterized ORF; Has domain(s) with predicted hydrolase activity, acting on glycosyl bonds activity	missense_variant	MO69250EXP,AF41,MO89263LAB,MO76959EXP,F12219,AF72,A1163	7	T	G	c.1738T>G	p.Tyr580Asp	1632062
Afu2g05800	Cluster_6	.	Uncharacterized ORF; Has domain(s) with predicted hydrolase activity, acting on glycosyl bonds activity	missense_variant	LMB35Aa	1	C	T	c.2023C>T	p.Pro675Ser	1632347
Afu2g05800	Cluster_6	.	Uncharacterized ORF; Has domain(s) with predicted hydrolase activity, acting on glycosyl bonds activity	missense_variant	LMB35Aa,MO79587EXP,F15927	3	G	T	c.2122G>T	p.Val708Leu	1632446
Afu2g05800	Cluster_6	.	Uncharacterized ORF; Has domain(s) with predicted hydrolase activity, acting on glycosyl bonds activity	missense_variant	LMB35Aa,MO79587EXP,F15927	3	T	G	c.2182T>G	p.Trp728Gly	1632506
Afu2g05810	Cluster_6	.	Uncharacterized ORF; Putative dienelactone hydrolase	missense_variant	leeds5	1	T	C	c.877A>G	p.Ile293Val	1633266
Afu2g05810	Cluster_6	.	Uncharacterized ORF; Putative dienelactone hydrolase	missense_variant	leeds5,leeds4,F17582,F16216,F17764,F16311,leeds2,MO89263LAB,F7763,F15390,leeds6,MO76959EXP,F5211G,F16134,MO91298SB,MO68507EXP,AF72,F17729,dutch1,dutch2,dutch3,dutch4,dutch5,dutch6,dutch7,dutch8,MO69250EXP,F15927,Afu591,Afu218,Afu257,F13619,F12219,MO54056EXP,F18085,leeds1,AF41,Afu942,Afu1042,LMB35Aa,F14532,F14513G,AF90,Afu166,leeds3,MO79587EXP,F14946G,AF65,F13952,Afu124,F12636,1F1SWF4,F17729W,MO78…	60	C	T	c.52G>A	p.Gly18Ser	1634144
Afu2g05830	Cluster_6	.	Uncharacterized ORF; Ortholog(s) have RNA polymerase II regulatory region sequence-specific DNA binding activity, role in carbon utilization and cytoplasm, nucleus localization	frameshift_variant&stop_lost&splice_region_variant	dutch8,dutch4	2	GATTAAAAAAAAAAAAAAAAAAAAAAAA	G	c.2195_*1delTTTTTTTTTTTTTTTTTTTTTTTTAAT	p.Phe732fs	1636446
Afu2g05830	Cluster_6	.	Uncharacterized ORF; Ortholog(s) have RNA polymerase II regulatory region sequence-specific DNA binding activity, role in carbon utilization and cytoplasm, nucleus localization	frameshift_variant&stop_lost&splice_region_variant	F15927	1	TTAAAAAAAAAAAAAAAAAAAAAAAAAAAAA	TAAAAA	c.2195_2219delTTTTTTTTTTTTTTTTTTTTTTTTA	p.Phe732fs	1636448
Afu2g05830	Cluster_6	.	Uncharacterized ORF; Ortholog(s) have RNA polymerase II regulatory region sequence-specific DNA binding activity, role in carbon utilization and cytoplasm, nucleus localization	stop_lost&disruptive_inframe_deletion&splice_region_variant	LMB35Aa	1	TTAAAAAAAAAAAAAAAAAAAAAAAAAAAAA	TAAA	c.2193_2219delTTTTTTTTTTTTTTTTTTTTTTTTTTA	p.Phe731_Ter740delinsLeu	1636448
Afu2g05830	Cluster_6	.	Uncharacterized ORF; Ortholog(s) have RNA polymerase II regulatory region sequence-specific DNA binding activity, role in carbon utilization and cytoplasm, nucleus localization	stop_lost&disruptive_inframe_deletion&splice_region_variant	AF90	1	TTAAAAAAAAAAAAAAAAAAAAAAAAAAAAA	T	c.2190_2219delTTTTTTTTTTTTTTTTTTTTTTTTTTTTTA	p.Phe730_Ter740delinsLeu	1636448
Afu2g05830	Cluster_6	.	Uncharacterized ORF; Ortholog(s) have RNA polymerase II regulatory region sequence-specific DNA binding activity, role in carbon utilization and cytoplasm, nucleus localization	frameshift_variant	dutch7	1	TAAAAAAAAAAAAAAAAAAAAAAAAAAAAA	TA	c.2190_2217delTTTTTTTTTTTTTTTTTTTTTTTTTTTT	p.Phe731fs	1636449
Afu2g05830	Cluster_6	.	Uncharacterized ORF; Ortholog(s) have RNA polymerase II regulatory region sequence-specific DNA binding activity, role in carbon utilization and cytoplasm, nucleus localization	inframe_insertion	MO91298SB	1	TAAAAAAAAAAAAAAAAAAAAAAAAAAAAA	TAAAAAAAAAAAAAAAAAAAAAAAAAAAAAAAAAAAAAAAAA	c.2189_2190insTTTTTTTTTTTT	p.Phe730_Phe731insPhePhePhePhe	1636449
Afu2g05830	Cluster_6	.	Uncharacterized ORF; Ortholog(s) have RNA polymerase II regulatory region sequence-specific DNA binding activity, role in carbon utilization and cytoplasm, nucleus localization	missense_variant	leeds4,leeds6,F16216,AF90,Afu1042,F15390,F5211G,leeds1,MO68507EXP,dutch1,dutch2,dutch3,dutch4,dutch6,dutch7,dutch8,F17582,F15927,Afu591,Afu218,Afu257,F13619,F13952,Afu942,LMB35Aa,F14532,F12636,Afu166,MO79587EXP,AF65,Afu124,F14513G,F12041,F13535,Afu343	35	G	T	c.2132C>A	p.Pro711His	1636536
Afu2g05830	Cluster_6	.	Uncharacterized ORF; Ortholog(s) have RNA polymerase II regulatory region sequence-specific DNA binding activity, role in carbon utilization and cytoplasm, nucleus localization	missense_variant	AF90	1	A	G	c.2126T>C	p.Phe709Ser	1636542
Afu2g05840	Cluster_6	.	Uncharacterized ORF; Putative MFS multidrug transporter; transcript up-regulated in conidia exposed to neutrophils	missense_variant	F14403	1	C	T	c.673G>A	p.Gly225Ser	1642753
Afu2g05840	Cluster_6	.	Uncharacterized ORF; Putative MFS multidrug transporter; transcript up-regulated in conidia exposed to neutrophils	missense_variant	F15390,F14532	2	C	T	c.244G>A	p.Gly82Arg	1643584
Afu2g05840	Cluster_6	.	Uncharacterized ORF; Putative MFS multidrug transporter; transcript up-regulated in conidia exposed to neutrophils	frameshift_variant	LMB35Aa,MO79587EXP,F15927,AF90	4	A	AGC	c.98_99insGC	p.Arg34fs	1643729
Afu2g05840	Cluster_6	.	Uncharacterized ORF; Putative MFS multidrug transporter; transcript up-regulated in conidia exposed to neutrophils	frameshift_variant	LMB35Aa,MO79587EXP,F15927,AF90	4	A	ACCTCGAG	c.97_98insCTCGAGG	p.Val33fs	1643730
Afu2g05840	Cluster_6	.	Uncharacterized ORF; Putative MFS multidrug transporter; transcript up-regulated in conidia exposed to neutrophils	missense_variant	leeds5,leeds4,F17582,F16216,F17764,leeds3,MO89263LAB,F7763,F15390,leeds6,MO76959EXP,F5211G,F16134,F13952,MO68507EXP,AF72,dutch1,dutch2,dutch3,dutch4,dutch5,dutch6,dutch7,dutch8,MO69250EXP,Afu591,Afu218,Afu257,F13619,F12219,MO54056EXP,leeds1,AF41,Afu942,Afu1042,F14532,F14513G,Afu166,AF65,Afu124,F12636,F12041,F13535,Afu343,A1163	45	A	G	c.98T>C	p.Val33Ala	1643730
Afu2g05850	Cluster_6	.	Uncharacterized ORF; Has domain(s) with predicted nuclear chromosome localization	missense_variant	leeds4,leeds6,F16216,Afu1042,F15390,F5211G,leeds1,MO68507EXP,dutch1,dutch2,dutch3,dutch4,dutch6,dutch7,dutch8,F17582,Afu591,Afu218,Afu257,F13619,F13952,Afu942,F14532,F12636,Afu166,AF65,Afu124,F14513G,F12041,F13535,Afu343	31	T	A	c.1460A>T	p.His487Leu	1645434
Afu2g05850	Cluster_6	.	Uncharacterized ORF; Has domain(s) with predicted nuclear chromosome localization	missense_variant	AF90	1	C	T	c.1297G>A	p.Ala433Thr	1645597
Afu2g05850	Cluster_6	.	Uncharacterized ORF; Has domain(s) with predicted nuclear chromosome localization	missense_variant	leeds5,leeds4,F17582,F16216,F17764,F16311,leeds2,MO89263LAB,F7763,F15390,leeds6,MO76959EXP,F5211G,F16134,MO91298SB,MO68507EXP,AF72,F17729,dutch1,dutch2,dutch3,dutch4,dutch5,dutch6,dutch7,dutch8,MO69250EXP,F15927,Afu591,Afu218,Afu257,F13619,F12219,MO54056EXP,F18085,leeds1,AF41,Afu942,Afu1042,LMB35Aa,F14532,F14513G,AF90,Afu166,leeds3,MO79587EXP,F14946G,AF65,F13952,JCM10253,F12636,1F1SWF4,F17729W,MO…	61	C	T	c.1088G>A	p.Arg363Lys	1645806
Afu2g05850	Cluster_6	.	Uncharacterized ORF; Has domain(s) with predicted nuclear chromosome localization	missense_variant	F7763	1	G	A	c.1006C>T	p.Pro336Ser	1645888
Afu2g05850	Cluster_6	.	Uncharacterized ORF; Has domain(s) with predicted nuclear chromosome localization	missense_variant	AF90	1	T	G	c.939A>C	p.Glu313Asp	1645955
Afu2g05850	Cluster_6	.	Uncharacterized ORF; Has domain(s) with predicted nuclear chromosome localization	missense_variant	dutch1	1	C	A	c.713G>T	p.Gly238Val	1646181
Afu2g05850	Cluster_6	.	Uncharacterized ORF; Has domain(s) with predicted nuclear chromosome localization	missense_variant	leeds4,leeds6,F16216,Afu1042,F15390,F5211G,leeds1,MO68507EXP,dutch1,dutch2,dutch3,dutch4,dutch6,dutch7,dutch8,F17582,Afu591,Afu218,Afu257,F13619,F13952,Afu942,F14532,F12636,Afu166,AF65,Afu124,F14513G,F12041,F13535,Afu343	31	G	C	c.291C>G	p.Asp97Glu	1646603
Afu2g17530	Cluster_7	DHN melanin spore pigment	abr2 Verified ORF; Laccase involved in conidial pigment biosynthesis	missense_variant	F7763	1	C	T	c.89C>T	p.Thr30Ile	4677505
Afu2g17530	Cluster_7	DHN melanin spore pigment	abr2 Verified ORF; Laccase involved in conidial pigment biosynthesis	missense_variant	F14403	1	G	T	c.151G>T	p.Ala51Ser	4677567
Afu2g17530	Cluster_7	DHN melanin spore pigment	abr2 Verified ORF; Laccase involved in conidial pigment biosynthesis	splice_acceptor_variant&intron_variant	F12636,F13952,dutch7,F14513G,F12041,F13535,dutch4,AF65	8	T	TA	c.240-3_240-2insA		4677751
Afu2g17530	Cluster_7	DHN melanin spore pigment	abr2 Verified ORF; Laccase involved in conidial pigment biosynthesis	missense_variant	dutch8	1	G	A	c.470G>A	p.Arg157Gln	4678076
Afu2g17530	Cluster_7	DHN melanin spore pigment	abr2 Verified ORF; Laccase involved in conidial pigment biosynthesis	missense_variant	F17729,leeds5,F17729W,F14946G,JCM10253	5	C	G	c.649C>G	p.Gln217Glu	4678303
Afu2g17530	Cluster_7	DHN melanin spore pigment	abr2 Verified ORF; Laccase involved in conidial pigment biosynthesis	missense_variant	LMB35Aa	1	C	G	c.1151C>G	p.Thr384Ser	4678864
Afu2g17530	Cluster_7	DHN melanin spore pigment	abr2 Verified ORF; Laccase involved in conidial pigment biosynthesis	missense_variant	MO54056EXP,dutch5	2	A	G	c.1181A>G	p.Asn394Ser	4678894
Afu2g17530	Cluster_7	DHN melanin spore pigment	abr2 Verified ORF; Laccase involved in conidial pigment biosynthesis	missense_variant	JCM10253	1	C	T	c.1321C>T	p.Pro441Ser	4679034
Afu2g17540	Cluster_7	DHN melanin spore pigment	abr1 Verified ORF; Multicopper oxidase involved in conidial pigment biosynthesis; transcript downregulated in response to voriconazole	missense_variant	LMB35Aa,MO79587EXP,F15927	3	C	T	c.1015C>T	p.Pro339Ser	4681049
Afu2g17540	Cluster_7	DHN melanin spore pigment	abr1 Verified ORF; Multicopper oxidase involved in conidial pigment biosynthesis; transcript downregulated in response to voriconazole	missense_variant	leeds5,leeds4,F17582,F16216,F17764,F16311,leeds2,MO89263LAB,F7763,F15390,leeds6,MO76959EXP,F5211G,F16134,MO91298SB,MO68507EXP,AF72,F17729,dutch1,dutch2,dutch3,dutch4,dutch5,dutch6,dutch7,dutch8,MO69250EXP,F15927,Afu591,Afu218,Afu257,F13619,F12219,MO54056EXP,F18085,leeds1,AF41,Afu942,Afu1042,LMB35Aa,F14532,F14513G,AF90,Afu166,leeds3,MO79587EXP,F14946G,AF65,F13952,Afu124,F12636,1F1SWF4,F17729W,MO78…	60	T	A	c.1180T>A	p.Leu394Ile	4681214
Afu2g17540	Cluster_7	DHN melanin spore pigment	abr1 Verified ORF; Multicopper oxidase involved in conidial pigment biosynthesis; transcript downregulated in response to voriconazole	missense_variant	F18085,F17764,ISSF21,AF41,1F1SWF4,F16311,MO78722EXP,leeds3,AF72,AF90,F12219,MO91298SB,F14403,A1163	14	G	A	c.1580G>A	p.Gly527Asp	4681661
Afu2g17540	Cluster_7	DHN melanin spore pigment	abr1 Verified ORF; Multicopper oxidase involved in conidial pigment biosynthesis; transcript downregulated in response to voriconazole	missense_variant	F18085,F17764,ISSF21,AF41,dutch5,F16311,A1163,LMB35Aa,MO78722EXP,F15927,leeds3,MO79587EXP,AF90,F12219,MO91298SB,AF72,MO54056EXP,F14403,1F1SWF4	19	G	A	c.1630G>A	p.Gly544Ser	4681711
Afu2g17540	Cluster_7	DHN melanin spore pigment	abr1 Verified ORF; Multicopper oxidase involved in conidial pigment biosynthesis; transcript downregulated in response to voriconazole	missense_variant	leeds1	1	A	G	c.1694A>G	p.Asp565Gly	4681775
Afu2g17540	Cluster_7	DHN melanin spore pigment	abr1 Verified ORF; Multicopper oxidase involved in conidial pigment biosynthesis; transcript downregulated in response to voriconazole	missense_variant	MO54056EXP,dutch5	2	C	G	c.1714C>G	p.Pro572Ala	4681795
Afu2g17540	Cluster_7	DHN melanin spore pigment	abr1 Verified ORF; Multicopper oxidase involved in conidial pigment biosynthesis; transcript downregulated in response to voriconazole	missense_variant	F7763	1	C	A	c.1742C>A	p.Pro581Gln	4681823
Afu2g17550	Cluster_7	DHN melanin spore pigment	ayg1 Verified ORF; Conidial pigment biosynthesis protein with a role in polyketide shortening; required for synthesis of the 1,3,6,8-tetrahydroxynaphthalene; conidia-enriched protein	missense_variant	MO54056EXP,dutch5	2	T	G	c.873A>C	p.Glu291Asp	4682950
Afu2g17550	Cluster_7	DHN melanin spore pigment	ayg1 Verified ORF; Conidial pigment biosynthesis protein with a role in polyketide shortening; required for synthesis of the 1,3,6,8-tetrahydroxynaphthalene; conidia-enriched protein	missense_variant	leeds5,leeds4,F17582,F16216,F17764,F16311,leeds2,MO89263LAB,F7763,F15390,leeds6,MO76959EXP,F5211G,F16134,MO91298SB,MO68507EXP,AF72,F17729,dutch1,dutch2,dutch3,dutch4,dutch5,dutch6,dutch7,dutch8,MO69250EXP,F15927,Afu591,Afu218,Afu257,F13619,F12219,MO54056EXP,F18085,leeds1,AF41,Afu942,Afu1042,LMB35Aa,F14532,F14513G,AF90,Afu166,leeds3,MO79587EXP,F14946G,AF65,F13952,Afu124,F12636,1F1SWF4,F17729W,MO78…	60	A	G	c.574T>C	p.Ser192Pro	4683249
Afu2g17550	Cluster_7	DHN melanin spore pigment	ayg1 Verified ORF; Conidial pigment biosynthesis protein with a role in polyketide shortening; required for synthesis of the 1,3,6,8-tetrahydroxynaphthalene; conidia-enriched protein	missense_variant	F18085,F17764,ISSF21,AF41,1F1SWF4,F16311,MO78722EXP,leeds3,AF72,AF90,F12219,MO91298SB,F14403,A1163	14	T	C	c.442A>G	p.Thr148Ala	4683381
Afu2g17550	Cluster_7	DHN melanin spore pigment	ayg1 Verified ORF; Conidial pigment biosynthesis protein with a role in polyketide shortening; required for synthesis of the 1,3,6,8-tetrahydroxynaphthalene; conidia-enriched protein	missense_variant	leeds5,leeds4,F17582,F16216,F17764,F16311,leeds2,MO89263LAB,F7763,F15390,leeds6,MO76959EXP,F5211G,F16134,MO91298SB,MO68507EXP,AF72,F17729,dutch1,dutch2,dutch3,dutch4,dutch5,dutch6,dutch7,dutch8,MO69250EXP,F15927,Afu591,Afu218,Afu257,F13619,F12219,MO54056EXP,F18085,leeds1,AF41,Afu942,Afu1042,LMB35Aa,F14532,F14513G,AF90,Afu166,leeds3,MO79587EXP,F14946G,AF65,F13952,JCM10253,F12636,1F1SWF4,F17729W,MO…	61	C	T	c.356G>A	p.Ser119Asn	4683467
Afu2g17550	Cluster_7	DHN melanin spore pigment	ayg1 Verified ORF; Conidial pigment biosynthesis protein with a role in polyketide shortening; required for synthesis of the 1,3,6,8-tetrahydroxynaphthalene; conidia-enriched protein	missense_variant	leeds5,leeds4,F17582,F16216,F17764,F16311,leeds2,MO89263LAB,F7763,F15390,leeds6,MO76959EXP,F5211G,F16134,MO91298SB,MO68507EXP,AF72,F17729,dutch1,dutch2,dutch3,dutch4,dutch5,dutch6,dutch7,dutch8,MO69250EXP,F15927,Afu591,Afu218,Afu257,F13619,F12219,MO54056EXP,F18085,leeds1,AF41,Afu942,Afu1042,LMB35Aa,F14532,F14513G,AF90,Afu166,leeds3,MO79587EXP,F14946G,AF65,F13952,Afu124,F12636,1F1SWF4,F17729W,MO78…	60	G	A	c.89C>T	p.Ser30Phe	4683828
Afu2g17560	Cluster_7	DHN melanin spore pigment	arp2 Verified ORF; 1,3,6,8-tetrahydroxynaphthalene reductase involved in conidial pigment biosynthesis; conidia-enriched protein	missense_variant	leeds6,F16216,dutch5,F15927,MO79587EXP,LMB35Aa,MO54056EXP	7	G	A	c.236C>T	p.Ser79Leu	4685339
Afu2g17560	Cluster_7	DHN melanin spore pigment	arp2 Verified ORF; 1,3,6,8-tetrahydroxynaphthalene reductase involved in conidial pigment biosynthesis; conidia-enriched protein	missense_variant	MO54056EXP,LMB35Aa,MO79587EXP,F15927,dutch5	5	A	C	c.13T>G	p.Cys5Gly	4685562
Afu2g17580	Cluster_7	DHN melanin spore pigment	arp1 Verified ORF; Scytalone dehydratase involved in conidial pigment biosynthesis; mutants display increased C3 complement binding	missense_variant	F15927	1	A	G	c.280A>G	p.Ile94Val	4686419
Afu2g17600	Cluster_7	DHN melanin spore pigment	pksP Verified ORF; Polyketide synthase involved in biosynthesis of the conidial pigment; controlled in part by the cAMP/protein kinase A (PKA) signal transduction pathway; mutants fail to inhibit phagolysosome acidification	missense_variant	leeds4,leeds1,F17764,F16311,leeds2,Afu1042,F15390,F5211G,MO91298SB,AF41,MO68507EXP,AF72,F18085,dutch1,dutch2,dutch3,dutch4,leeds3,dutch6,dutch7,F17582,Afu591,Afu218,Afu257,F13619,F12219,F13952,Afu942,F14532,F14513G,AF90,Afu166,AF65,Afu124,F12636,1F1SWF4,ISSF21,F12041,F13535,Afu343,F14403,A1163	42	A	G	c.559A>G	p.Asn187Asp	4688349
Afu2g17600	Cluster_7	DHN melanin spore pigment	pksP Verified ORF; Polyketide synthase involved in biosynthesis of the conidial pigment; controlled in part by the cAMP/protein kinase A (PKA) signal transduction pathway; mutants fail to inhibit phagolysosome acidification	missense_variant	leeds6,F16216,MO79587EXP,F15927	4	A	C	c.672A>C	p.Glu224Asp	4688509
Afu2g17600	Cluster_7	DHN melanin spore pigment	pksP Verified ORF; Polyketide synthase involved in biosynthesis of the conidial pigment; controlled in part by the cAMP/protein kinase A (PKA) signal transduction pathway; mutants fail to inhibit phagolysosome acidification	missense_variant	JCM10253	1	G	A	c.1075G>A	p.Ala359Thr	4688912
Afu2g17600	Cluster_7	DHN melanin spore pigment	pksP Verified ORF; Polyketide synthase involved in biosynthesis of the conidial pigment; controlled in part by the cAMP/protein kinase A (PKA) signal transduction pathway; mutants fail to inhibit phagolysosome acidification	missense_variant	JCM10253	1	G	A	c.1477G>A	p.Val493Ile	4689314
Afu2g17600	Cluster_7	DHN melanin spore pigment	pksP Verified ORF; Polyketide synthase involved in biosynthesis of the conidial pigment; controlled in part by the cAMP/protein kinase A (PKA) signal transduction pathway; mutants fail to inhibit phagolysosome acidification	missense_variant	MO54056EXP,LMB35Aa	2	A	C	c.2898A>C	p.Glu966Asp	4690735
Afu2g17600	Cluster_7	DHN melanin spore pigment	pksP Verified ORF; Polyketide synthase involved in biosynthesis of the conidial pigment; controlled in part by the cAMP/protein kinase A (PKA) signal transduction pathway; mutants fail to inhibit phagolysosome acidification	frameshift_variant	F17729W	1	A	AG	c.3588dupG	p.Ser1197fs	4691424
Afu2g17600	Cluster_7	DHN melanin spore pigment	pksP Verified ORF; Polyketide synthase involved in biosynthesis of the conidial pigment; controlled in part by the cAMP/protein kinase A (PKA) signal transduction pathway; mutants fail to inhibit phagolysosome acidification	missense_variant	F7763	1	T	G	c.4132T>G	p.Ser1378Ala	4692024
Afu2g17600	Cluster_7	DHN melanin spore pigment	pksP Verified ORF; Polyketide synthase involved in biosynthesis of the conidial pigment; controlled in part by the cAMP/protein kinase A (PKA) signal transduction pathway; mutants fail to inhibit phagolysosome acidification	missense_variant	leeds6,LMB35Aa,F15927,MO79587EXP,F16216,MO54056EXP	6	T	C	c.4229T>C	p.Met1410Thr	4692121
Afu2g17600	Cluster_7	DHN melanin spore pigment	pksP Verified ORF; Polyketide synthase involved in biosynthesis of the conidial pigment; controlled in part by the cAMP/protein kinase A (PKA) signal transduction pathway; mutants fail to inhibit phagolysosome acidification	missense_variant	leeds6,LMB35Aa,F15927,MO79587EXP,F16216,MO54056EXP	6	A	G	c.4810A>G	p.Ile1604Val	4692774
Afu2g17600	Cluster_7	DHN melanin spore pigment	pksP Verified ORF; Polyketide synthase involved in biosynthesis of the conidial pigment; controlled in part by the cAMP/protein kinase A (PKA) signal transduction pathway; mutants fail to inhibit phagolysosome acidification	missense_variant	leeds4,leeds1,leeds2,Afu1042,F15390,F5211G,MO68507EXP,dutch1,dutch2,dutch3,dutch4,dutch6,dutch7,dutch8,F17582,Afu591,Afu218,Afu257,F13619,F13952,Afu942,F14532,F12636,Afu166,AF65,Afu124,F14513G,F12041,F13535,Afu343	30	C	T	c.4820C>T	p.Ser1607Phe	4692784
Afu2g17600	Cluster_7	DHN melanin spore pigment	pksP Verified ORF; Polyketide synthase involved in biosynthesis of the conidial pigment; controlled in part by the cAMP/protein kinase A (PKA) signal transduction pathway; mutants fail to inhibit phagolysosome acidification	missense_variant	F7763	1	G	C	c.4876G>C	p.Ala1626Pro	4692840
Afu2g17600	Cluster_7	DHN melanin spore pigment	pksP Verified ORF; Polyketide synthase involved in biosynthesis of the conidial pigment; controlled in part by the cAMP/protein kinase A (PKA) signal transduction pathway; mutants fail to inhibit phagolysosome acidification	missense_variant	F7763	1	G	A	c.5398G>A	p.Glu1800Lys	4693362
Afu2g17600	Cluster_7	DHN melanin spore pigment	pksP Verified ORF; Polyketide synthase involved in biosynthesis of the conidial pigment; controlled in part by the cAMP/protein kinase A (PKA) signal transduction pathway; mutants fail to inhibit phagolysosome acidification	missense_variant	LMB35Aa	1	G	A	c.5447G>A	p.Arg1816Gln	4693411
Afu2g17600	Cluster_7	DHN melanin spore pigment	pksP Verified ORF; Polyketide synthase involved in biosynthesis of the conidial pigment; controlled in part by the cAMP/protein kinase A (PKA) signal transduction pathway; mutants fail to inhibit phagolysosome acidification	missense_variant	1F1SWF4,F14403	2	C	T	c.5627C>T	p.Pro1876Leu	4693591
Afu2g17600	Cluster_7	DHN melanin spore pigment	pksP Verified ORF; Polyketide synthase involved in biosynthesis of the conidial pigment; controlled in part by the cAMP/protein kinase A (PKA) signal transduction pathway; mutants fail to inhibit phagolysosome acidification	missense_variant	F7763	1	C	A	c.5761C>A	p.Leu1921Ile	4693725
Afu2g17600	Cluster_7	DHN melanin spore pigment	pksP Verified ORF; Polyketide synthase involved in biosynthesis of the conidial pigment; controlled in part by the cAMP/protein kinase A (PKA) signal transduction pathway; mutants fail to inhibit phagolysosome acidification	missense_variant	AF41,AF72,F12219	3	G	T	c.6091G>T	p.Ala2031Ser	4694055
Afu2g17600	Cluster_7	DHN melanin spore pigment	pksP Verified ORF; Polyketide synthase involved in biosynthesis of the conidial pigment; controlled in part by the cAMP/protein kinase A (PKA) signal transduction pathway; mutants fail to inhibit phagolysosome acidification	missense_variant	LMB35Aa,MO79587EXP,F15927	3	C	A	c.6363C>A	p.Asp2121Glu	4694327
Afu2g17960	Cluster_8	Fumigaclavine	fgaOx3 Verified ORF; "Old yellow enzyme" required for festuclavine biosynthesis; acts on chanoclavine-I aldehyde 1 to yield festuclavine 2; present in the fumigaclavine C biosynthetic gene cluster	missense_variant	leeds4,leeds6,F16216,Afu1042,F15390,F5211G,dutch1,dutch3,dutch4,dutch6,dutch7,F17582,Afu591,Afu218,Afu257,F13619,F13952,Afu942,F14532,F14513G,Afu166,AF65,Afu124,F12636,F12041,F13535,Afu343	27	C	T	c.1081G>A	p.Asp361Asn	4776989
Afu2g17960	Cluster_8	Fumigaclavine	fgaOx3 Verified ORF; "Old yellow enzyme" required for festuclavine biosynthesis; acts on chanoclavine-I aldehyde 1 to yield festuclavine 2; present in the fumigaclavine C biosynthetic gene cluster	missense_variant	LMB35Aa,MO79587EXP,F15927	3	G	C	c.1027C>G	p.Gln343Glu	4777043
Afu2g17960	Cluster_8	Fumigaclavine	fgaOx3 Verified ORF; "Old yellow enzyme" required for festuclavine biosynthesis; acts on chanoclavine-I aldehyde 1 to yield festuclavine 2; present in the fumigaclavine C biosynthetic gene cluster	missense_variant	ISSF21	1	C	T	c.838G>A	p.Glu280Lys	4777232
Afu2g17960	Cluster_8	Fumigaclavine	fgaOx3 Verified ORF; "Old yellow enzyme" required for festuclavine biosynthesis; acts on chanoclavine-I aldehyde 1 to yield festuclavine 2; present in the fumigaclavine C biosynthetic gene cluster	missense_variant	F17764,A1163	2	C	A	c.625G>T	p.Val209Leu	4777445
Afu2g17960	Cluster_8	Fumigaclavine	fgaOx3 Verified ORF; "Old yellow enzyme" required for festuclavine biosynthesis; acts on chanoclavine-I aldehyde 1 to yield festuclavine 2; present in the fumigaclavine C biosynthetic gene cluster	missense_variant	leeds4,leeds6,F16216,Afu1042,F15390,F5211G,dutch1,dutch3,dutch4,dutch6,dutch7,F17582,Afu591,Afu218,Afu257,F13619,F13952,Afu942,F14532,F14513G,Afu166,AF65,Afu124,F12636,F12041,F13535,Afu343	27	C	A	c.471G>T	p.Gln157His	4777599
Afu2g17960	Cluster_8	Fumigaclavine	fgaOx3 Verified ORF; "Old yellow enzyme" required for festuclavine biosynthesis; acts on chanoclavine-I aldehyde 1 to yield festuclavine 2; present in the fumigaclavine C biosynthetic gene cluster	missense_variant	AF65	1	C	A	c.460G>T	p.Asp154Tyr	4777610
Afu2g17960	Cluster_8	Fumigaclavine	fgaOx3 Verified ORF; "Old yellow enzyme" required for festuclavine biosynthesis; acts on chanoclavine-I aldehyde 1 to yield festuclavine 2; present in the fumigaclavine C biosynthetic gene cluster	missense_variant	leeds4,leeds6,F16216,Afu1042,F15390,F5211G,dutch1,dutch3,dutch4,dutch6,dutch7,F17582,Afu591,Afu218,Afu257,F13619,F13952,Afu942,F14532,F14513G,Afu166,AF65,Afu124,F12636,F12041,F13535,Afu343	27	C	T	c.452G>A	p.Cys151Tyr	4777618
Afu2g17960	Cluster_8	Fumigaclavine	fgaOx3 Verified ORF; "Old yellow enzyme" required for festuclavine biosynthesis; acts on chanoclavine-I aldehyde 1 to yield festuclavine 2; present in the fumigaclavine C biosynthetic gene cluster	inframe_insertion	leeds4,leeds6,F16216,Afu1042,F15390,F5211G,dutch1,dutch3,dutch4,dutch6,dutch7,F17582,Afu591,Afu218,Afu257,F13619,F13952,Afu942,F14532,F14513G,Afu166,AF65,Afu124,F12636,F12041,F13535,Afu343	27	C	CCTT	c.367_369dupAAG	p.Lys123dup	4777700
Afu2g17960	Cluster_8	Fumigaclavine	fgaOx3 Verified ORF; "Old yellow enzyme" required for festuclavine biosynthesis; acts on chanoclavine-I aldehyde 1 to yield festuclavine 2; present in the fumigaclavine C biosynthetic gene cluster	missense_variant	MO78722EXP,AF90	2	T	C	c.296A>G	p.Lys99Arg	4777774
Afu2g17960	Cluster_8	Fumigaclavine	fgaOx3 Verified ORF; "Old yellow enzyme" required for festuclavine biosynthesis; acts on chanoclavine-I aldehyde 1 to yield festuclavine 2; present in the fumigaclavine C biosynthetic gene cluster	missense_variant	MO54056EXP	1	T	C	c.214A>G	p.Met72Val	4777856
Afu2g17960	Cluster_8	Fumigaclavine	fgaOx3 Verified ORF; "Old yellow enzyme" required for festuclavine biosynthesis; acts on chanoclavine-I aldehyde 1 to yield festuclavine 2; present in the fumigaclavine C biosynthetic gene cluster	missense_variant	leeds4,leeds6,F16216,Afu1042,F15390,F5211G,dutch1,dutch3,dutch4,dutch6,dutch7,F17582,Afu591,Afu218,Afu257,F13619,F13952,Afu942,F14532,F14513G,Afu166,AF65,Afu124,F12636,F12041,F13535,Afu343	27	C	T	c.148G>A	p.Gly50Ser	4777922
Afu2g17960	Cluster_8	Fumigaclavine	fgaOx3 Verified ORF; "Old yellow enzyme" required for festuclavine biosynthesis; acts on chanoclavine-I aldehyde 1 to yield festuclavine 2; present in the fumigaclavine C biosynthetic gene cluster	missense_variant	dutch2,LMB35Aa,dutch8,F15927,MO79587EXP,leeds1	6	G	T	c.112C>A	p.Gln38Lys	4777958
Afu2g17970	Cluster_8	Fumigaclavine	fgaFS Verified ORF; Putative festuclavine synthase with a role in festuclavine biosynthesis, present in the fumigaclavine C (fga) biosynthetic gene cluster	missense_variant	leeds4,leeds6,F16216,Afu1042,F15390,F5211G,dutch1,dutch3,dutch4,dutch6,dutch7,F17582,Afu591,Afu218,Afu257,F13619,F13952,Afu942,F14532,F14513G,Afu166,AF65,Afu124,F12636,F12041,F13535,Afu343	27	G	C	c.61G>C	p.Asp21His	4778917
Afu2g17980	Cluster_8	Fumigaclavine	easK Verified ORF; P450 monooxygenase; member of the ergot alkaloid/fumigaclavine C (fga) biosynthesis gene cluster	stop_lost&splice_region_variant	F7763	1	T	G	c.1017A>C	p.Ter339Cysext*?	4780546
Afu2g17980	Cluster_8	Fumigaclavine	easK Verified ORF; P450 monooxygenase; member of the ergot alkaloid/fumigaclavine C (fga) biosynthesis gene cluster	missense_variant	leeds4,leeds6,F16216,Afu1042,F15390,F5211G,dutch1,dutch3,dutch4,dutch6,dutch7,F17582,Afu591,Afu218,Afu257,F13619,F13952,Afu942,F14532,F14513G,Afu166,AF65,Afu124,F12636,F12041,F13535,Afu343	27	T	C	c.985A>G	p.Thr329Ala	4780578
Afu2g17980	Cluster_8	Fumigaclavine	easK Verified ORF; P450 monooxygenase; member of the ergot alkaloid/fumigaclavine C (fga) biosynthesis gene cluster	missense_variant	MO78722EXP,AF90	2	T	C	c.902A>G	p.Tyr301Cys	4780661
Afu2g17980	Cluster_8	Fumigaclavine	easK Verified ORF; P450 monooxygenase; member of the ergot alkaloid/fumigaclavine C (fga) biosynthesis gene cluster	missense_variant	F17729,F18085,F17729W,F14946G,F16311	5	G	T	c.757C>A	p.Leu253Ile	4780806
Afu2g17980	Cluster_8	Fumigaclavine	easK Verified ORF; P450 monooxygenase; member of the ergot alkaloid/fumigaclavine C (fga) biosynthesis gene cluster	missense_variant	leeds4,leeds6,F16216,Afu1042,F15390,F5211G,dutch1,dutch3,dutch4,dutch6,dutch7,F17582,Afu591,Afu218,Afu257,F13619,F13952,Afu942,F14532,F14513G,Afu166,AF65,Afu124,F12636,F12041,F13535,Afu343	27	A	G	c.743T>C	p.Val248Ala	4780820
Afu2g17980	Cluster_8	Fumigaclavine	easK Verified ORF; P450 monooxygenase; member of the ergot alkaloid/fumigaclavine C (fga) biosynthesis gene cluster	missense_variant	leeds4,leeds6,F16216,Afu1042,F15390,F5211G,dutch1,dutch3,dutch4,dutch6,dutch7,F17582,Afu591,Afu218,Afu257,F13619,F13952,Afu942,F14532,F14513G,Afu166,AF65,Afu124,F12636,F12041,F13535,Afu343	27	T	C	c.686A>G	p.Gln229Arg	4780877
Afu2g17980	Cluster_8	Fumigaclavine	easK Verified ORF; P450 monooxygenase; member of the ergot alkaloid/fumigaclavine C (fga) biosynthesis gene cluster	missense_variant	leeds4,leeds6,F16216,Afu1042,F15390,F5211G,dutch1,dutch3,dutch4,dutch6,dutch7,F17582,Afu591,Afu218,Afu257,F13619,F13952,Afu942,F14532,F14513G,Afu166,AF65,Afu124,F12636,F12041,F13535,Afu343	27	T	G	c.516A>C	p.Leu172Phe	4781047
Afu2g17980	Cluster_8	Fumigaclavine	easK Verified ORF; P450 monooxygenase; member of the ergot alkaloid/fumigaclavine C (fga) biosynthesis gene cluster	missense_variant	MO54056EXP,MO68507EXP,dutch5	3	G	A	c.505C>T	p.His169Tyr	4781058
Afu2g17980	Cluster_8	Fumigaclavine	easK Verified ORF; P450 monooxygenase; member of the ergot alkaloid/fumigaclavine C (fga) biosynthesis gene cluster	missense_variant	leeds4,leeds6,F16216,Afu1042,F15390,F5211G,dutch1,dutch3,dutch4,dutch6,dutch7,F17582,Afu591,Afu218,Afu257,F13619,F13952,Afu942,F14532,F14513G,Afu166,AF65,Afu124,F12636,F12041,F13535,Afu343	27	T	C	c.424A>G	p.Ile142Val	4781139
Afu2g17980	Cluster_8	Fumigaclavine	easK Verified ORF; P450 monooxygenase; member of the ergot alkaloid/fumigaclavine C (fga) biosynthesis gene cluster	missense_variant	leeds4,leeds6,F16216,Afu1042,F15390,F5211G,dutch1,dutch3,dutch4,dutch6,dutch7,F17582,Afu591,Afu218,Afu257,F13619,F13952,Afu942,F14532,F14513G,Afu166,AF65,Afu124,F12636,F12041,F13535,Afu343	27	T	A	c.414A>T	p.Leu138Phe	4781149
Afu2g17980	Cluster_8	Fumigaclavine	easK Verified ORF; P450 monooxygenase; member of the ergot alkaloid/fumigaclavine C (fga) biosynthesis gene cluster	missense_variant	leeds4,leeds6,F16216,Afu1042,F15390,F5211G,dutch1,dutch3,dutch4,dutch6,dutch7,F17582,Afu591,Afu218,Afu257,F13619,F13952,Afu942,F14532,F14513G,Afu166,AF65,Afu124,F12636,F12041,F13535,Afu343	27	C	T	c.284G>A	p.Arg95Gln	4781311
Afu2g17980	Cluster_8	Fumigaclavine	easK Verified ORF; P450 monooxygenase; member of the ergot alkaloid/fumigaclavine C (fga) biosynthesis gene cluster	missense_variant	LMB35Aa	1	G	A	c.169C>T	p.Pro57Ser	4781426
Afu2g17990	Cluster_8	Fumigaclavine	fgaPT1 Verified ORF; Putative reverse prenyltransferase with a role in fumigaclavine C biosynthesis; catalyses the prenylation of fumigaclavine A at position C2; member of the fumigaclavine C (fga) gene cluster	missense_variant	F17729,F18085,F17729W,F14946G,1F1SWF4,F16311,MO78722EXP,ISSF21,AF90,F12219,AF41,AF72	12	G	C	c.773C>G	p.Pro258Arg	4783007
Afu2g17990	Cluster_8	Fumigaclavine	fgaPT1 Verified ORF; Putative reverse prenyltransferase with a role in fumigaclavine C biosynthesis; catalyses the prenylation of fumigaclavine A at position C2; member of the fumigaclavine C (fga) gene cluster	missense_variant	dutch2,LMB35Aa,dutch8,F15927,MO79587EXP,leeds1	6	C	T	c.749G>A	p.Ser250Asn	4783031
Afu2g17990	Cluster_8	Fumigaclavine	fgaPT1 Verified ORF; Putative reverse prenyltransferase with a role in fumigaclavine C biosynthesis; catalyses the prenylation of fumigaclavine A at position C2; member of the fumigaclavine C (fga) gene cluster	frameshift_variant	1F1SWF4	1	TA	T	c.735delT	p.Phe245fs	4783044
Afu2g17990	Cluster_8	Fumigaclavine	fgaPT1 Verified ORF; Putative reverse prenyltransferase with a role in fumigaclavine C biosynthesis; catalyses the prenylation of fumigaclavine A at position C2; member of the fumigaclavine C (fga) gene cluster	missense_variant	dutch2,LMB35Aa,dutch8,F15927,MO79587EXP,leeds1	6	T	C	c.562A>G	p.Ile188Val	4783218
Afu2g17990	Cluster_8	Fumigaclavine	fgaPT1 Verified ORF; Putative reverse prenyltransferase with a role in fumigaclavine C biosynthesis; catalyses the prenylation of fumigaclavine A at position C2; member of the fumigaclavine C (fga) gene cluster	missense_variant	MO89263LAB,MO69250EXP,MO76959EXP	3	C	A	c.450G>T	p.Lys150Asn	4783330
Afu2g17990	Cluster_8	Fumigaclavine	fgaPT1 Verified ORF; Putative reverse prenyltransferase with a role in fumigaclavine C biosynthesis; catalyses the prenylation of fumigaclavine A at position C2; member of the fumigaclavine C (fga) gene cluster	missense_variant	F7763	1	C	A	c.439G>T	p.Ala147Ser	4783341
Afu2g17990	Cluster_8	Fumigaclavine	fgaPT1 Verified ORF; Putative reverse prenyltransferase with a role in fumigaclavine C biosynthesis; catalyses the prenylation of fumigaclavine A at position C2; member of the fumigaclavine C (fga) gene cluster	stop_gained	dutch8,dutch2,leeds1	3	C	T	c.299G>A	p.Trp100*	4783481
Afu2g17990	Cluster_8	Fumigaclavine	fgaPT1 Verified ORF; Putative reverse prenyltransferase with a role in fumigaclavine C biosynthesis; catalyses the prenylation of fumigaclavine A at position C2; member of the fumigaclavine C (fga) gene cluster	stop_gained	leeds4,leeds6,F16216,Afu1042,F15390,F5211G,dutch1,dutch3,dutch4,dutch6,dutch7,F17582,Afu591,Afu218,Afu257,F13619,F13952,Afu942,F14532,F14513G,Afu166,AF65,Afu124,F12636,F12041,F13535,Afu343	27	G	T	c.183C>A	p.Tyr61*	4783597
Afu2g18000	Cluster_8	Fumigaclavine	fgaDH Verified ORF; Putative short-chain dehydrogenase, oxidoreductase with a predicted role in festuclavine biosynthesis, present in the fumigaclavine C (fga) biosynthetic gene cluster	missense_variant	dutch2,LMB35Aa,dutch8,F15927,MO79587EXP,leeds1	6	G	C	c.43G>C	p.Ala15Pro	4784551
Afu2g18010	Cluster_8	Fumigaclavine	easM Verified ORF; P450 monooxygenase; member of the ergot alkaloid/fumigaclavine C (fga) biosynthesis gene cluster	missense_variant	ISSF21,AF41,1F1SWF4,AF72,F12219	5	C	A	c.87C>A	p.Phe29Leu	4786100
Afu2g18010	Cluster_8	Fumigaclavine	easM Verified ORF; P450 monooxygenase; member of the ergot alkaloid/fumigaclavine C (fga) biosynthesis gene cluster	missense_variant	dutch8,leeds1	2	A	C	c.124A>C	p.Lys42Gln	4786137
Afu2g18010	Cluster_8	Fumigaclavine	easM Verified ORF; P450 monooxygenase; member of the ergot alkaloid/fumigaclavine C (fga) biosynthesis gene cluster	frameshift_variant&splice_region_variant	LMB35Aa	1	A	ATTTTAGGGTTAGGGTTAGGGTTAGGGTTAGGGTTAGG	c.356_357insTTTTAGGGTTAGGGTTAGGGTTAGGGTTAGGGTTAGG	p.Glu119fs	4786508
Afu2g18010	Cluster_8	Fumigaclavine	easM Verified ORF; P450 monooxygenase; member of the ergot alkaloid/fumigaclavine C (fga) biosynthesis gene cluster	missense_variant	MO78722EXP,AF90	2	G	A	c.640G>A	p.Asp214Asn	4786905
Afu2g18010	Cluster_8	Fumigaclavine	easM Verified ORF; P450 monooxygenase; member of the ergot alkaloid/fumigaclavine C (fga) biosynthesis gene cluster	missense_variant	leeds4	1	G	A	c.1142G>A	p.Arg381Lys	4787487
Afu2g18010	Cluster_8	Fumigaclavine	easM Verified ORF; P450 monooxygenase; member of the ergot alkaloid/fumigaclavine C (fga) biosynthesis gene cluster	missense_variant	F7763	1	C	A	c.1251C>A	p.Asp417Glu	4787596
Afu2g18020	Cluster_8	Fumigaclavine	fgaAT Verified ORF; Protein with a predicted role in festuclavine biosynthesis, present in the fumigaclavine C (fga) biosynthetic gene cluster	missense_variant	dutch8,dutch2,leeds1,MO79587EXP,F15927	5	C	T	c.152C>T	p.Ser51Phe	4788904
Afu2g18020	Cluster_8	Fumigaclavine	fgaAT Verified ORF; Protein with a predicted role in festuclavine biosynthesis, present in the fumigaclavine C (fga) biosynthetic gene cluster	missense_variant	dutch8,dutch2,leeds1,MO79587EXP,F15927	5	A	C	c.196A>C	p.Ile66Leu	4788948
Afu2g18020	Cluster_8	Fumigaclavine	fgaAT Verified ORF; Protein with a predicted role in festuclavine biosynthesis, present in the fumigaclavine C (fga) biosynthetic gene cluster	missense_variant	dutch8,dutch2,leeds1,MO79587EXP,F15927	5	A	T	c.207A>T	p.Lys69Asn	4788959
Afu2g18020	Cluster_8	Fumigaclavine	fgaAT Verified ORF; Protein with a predicted role in festuclavine biosynthesis, present in the fumigaclavine C (fga) biosynthetic gene cluster	missense_variant	MO91298SB	1	A	G	c.679A>G	p.Met227Val	4789431
Afu2g18020	Cluster_8	Fumigaclavine	fgaAT Verified ORF; Protein with a predicted role in festuclavine biosynthesis, present in the fumigaclavine C (fga) biosynthetic gene cluster	missense_variant	dutch8,dutch2,leeds1,MO79587EXP,F15927	5	T	G	c.793T>G	p.Leu265Val	4789545
Afu2g18020	Cluster_8	Fumigaclavine	fgaAT Verified ORF; Protein with a predicted role in festuclavine biosynthesis, present in the fumigaclavine C (fga) biosynthetic gene cluster	missense_variant	dutch8,dutch2,leeds1	3	A	G	c.1373A>G	p.Lys458Arg	4790125
Afu2g18030	Cluster_8	Fumigaclavine	fgaCat Verified ORF; Putative catalase with a predicted role in festuclavine biosynthesis, present in the fumigaclavine C (fga) biosynthetic gene cluster; transcript downregulated in response to voriconazole; required for chanoclavine-I production	missense_variant	dutch8,dutch2,leeds1,MO79587EXP,F15927	5	T	C	c.1397A>G	p.Lys466Arg	4791080
Afu2g18030	Cluster_8	Fumigaclavine	fgaCat Verified ORF; Putative catalase with a predicted role in festuclavine biosynthesis, present in the fumigaclavine C (fga) biosynthetic gene cluster; transcript downregulated in response to voriconazole; required for chanoclavine-I production	missense_variant	F7763,JCM10253	2	G	A	c.1249C>T	p.Arg417Cys	4791228
Afu2g18030	Cluster_8	Fumigaclavine	fgaCat Verified ORF; Putative catalase with a predicted role in festuclavine biosynthesis, present in the fumigaclavine C (fga) biosynthetic gene cluster; transcript downregulated in response to voriconazole; required for chanoclavine-I production	missense_variant	F7763	1	G	T	c.807C>A	p.Asp269Glu	4791670
Afu2g18030	Cluster_8	Fumigaclavine	fgaCat Verified ORF; Putative catalase with a predicted role in festuclavine biosynthesis, present in the fumigaclavine C (fga) biosynthetic gene cluster; transcript downregulated in response to voriconazole; required for chanoclavine-I production	missense_variant	MO54056EXP,MO68507EXP,dutch5	3	C	T	c.787G>A	p.Glu263Lys	4791690
Afu2g18030	Cluster_8	Fumigaclavine	fgaCat Verified ORF; Putative catalase with a predicted role in festuclavine biosynthesis, present in the fumigaclavine C (fga) biosynthetic gene cluster; transcript downregulated in response to voriconazole; required for chanoclavine-I production	missense_variant	F7763	1	T	C	c.677A>G	p.Lys226Arg	4791800
Afu2g18030	Cluster_8	Fumigaclavine	fgaCat Verified ORF; Putative catalase with a predicted role in festuclavine biosynthesis, present in the fumigaclavine C (fga) biosynthetic gene cluster; transcript downregulated in response to voriconazole; required for chanoclavine-I production	missense_variant	MO79587EXP,F15927	2	A	G	c.161T>C	p.Val54Ala	4792373
Afu2g18030	Cluster_8	Fumigaclavine	fgaCat Verified ORF; Putative catalase with a predicted role in festuclavine biosynthesis, present in the fumigaclavine C (fga) biosynthetic gene cluster; transcript downregulated in response to voriconazole; required for chanoclavine-I production	missense_variant	leeds4,leeds6,F16216,Afu1042,F15390,F5211G,dutch1,dutch3,dutch4,dutch6,dutch7,F17582,Afu591,Afu218,Afu257,F13619,F13952,Afu942,F14532,F14513G,Afu166,AF65,Afu124,F12636,F12041,F13535,Afu343	27	T	G	c.110A>C	p.Glu37Ala	4792424
Afu2g18040	Cluster_8	Fumigaclavine	dmaW Verified ORF; Putative 4-dimethylallyltryptophan synthase, involved in the production of ergot alkaloids; expression increased in vivo; present in the fumigaclavine C (fga) biosynthetic gene cluster	missense_variant	leeds4,leeds6,F16216,AF90,F16311,F7763,F15390,F5211G,F16134,AF41,AF72,F17729,dutch1,dutch2,dutch3,dutch4,dutch6,dutch7,dutch8,F17582,F15927,Afu591,Afu218,Afu257,F13619,F12219,Afu124,F18085,leeds1,F13952,Afu942,Afu1042,F14532,F14513G,Afu166,MO79587EXP,F14946G,AF65,JCM10253,F12636,1F1SWF4,F17729W,MO78722EXP,ISSF21,F12041,F13535,Afu343,F14403	48	A	C	c.1303T>G	p.Ser435Ala	4793659
Afu2g18040	Cluster_8	Fumigaclavine	dmaW Verified ORF; Putative 4-dimethylallyltryptophan synthase, involved in the production of ergot alkaloids; expression increased in vivo; present in the fumigaclavine C (fga) biosynthetic gene cluster	missense_variant	ISSF21,AF41,1F1SWF4,AF72,F12219	5	T	C	c.1132A>G	p.Thr378Ala	4793989
Afu2g18040	Cluster_8	Fumigaclavine	dmaW Verified ORF; Putative 4-dimethylallyltryptophan synthase, involved in the production of ergot alkaloids; expression increased in vivo; present in the fumigaclavine C (fga) biosynthetic gene cluster	missense_variant	dutch8	1	C	T	c.1015G>A	p.Val339Ile	4794106
Afu2g18040	Cluster_8	Fumigaclavine	dmaW Verified ORF; Putative 4-dimethylallyltryptophan synthase, involved in the production of ergot alkaloids; expression increased in vivo; present in the fumigaclavine C (fga) biosynthetic gene cluster	frameshift_variant	F7763	1	TG	T	c.671delC	p.Pro224fs	4794449
Afu2g18050	Cluster_8	Fumigaclavine	fgaOx1 Verified ORF; FAD-dependent oxidoreductase with a predicted role in festuclavine biosynthesis, present in the fumigaclavine C (fga) biosynthetic gene cluster; required for chanoclavine-I production	missense_variant	F7763	1	C	A	c.517C>A	p.Leu173Met	4796303
Afu2g18050	Cluster_8	Fumigaclavine	fgaOx1 Verified ORF; FAD-dependent oxidoreductase with a predicted role in festuclavine biosynthesis, present in the fumigaclavine C (fga) biosynthetic gene cluster; required for chanoclavine-I production	missense_variant	F17764	1	T	A	c.1115T>A	p.Ile372Asn	4796970
Afu2g18050	Cluster_8	Fumigaclavine	fgaOx1 Verified ORF; FAD-dependent oxidoreductase with a predicted role in festuclavine biosynthesis, present in the fumigaclavine C (fga) biosynthetic gene cluster; required for chanoclavine-I production	missense_variant	dutch8,dutch2,leeds1,MO79587EXP,F15927	5	C	T	c.1166C>T	p.Ser389Phe	4797021
Afu2g18050	Cluster_8	Fumigaclavine	fgaOx1 Verified ORF; FAD-dependent oxidoreductase with a predicted role in festuclavine biosynthesis, present in the fumigaclavine C (fga) biosynthetic gene cluster; required for chanoclavine-I production	missense_variant	dutch2	1	C	T	c.1211C>T	p.Ser404Phe	4797066
Afu2g18050	Cluster_8	Fumigaclavine	fgaOx1 Verified ORF; FAD-dependent oxidoreductase with a predicted role in festuclavine biosynthesis, present in the fumigaclavine C (fga) biosynthetic gene cluster; required for chanoclavine-I production	missense_variant	F17729,F18085,F17729W,F14946G,1F1SWF4,F16311,MO78722EXP,F7763,ISSF21,AF90,F12219,AF41,AF72,JCM10253	14	A	C	c.1850A>C	p.Tyr617Ser	4797705
Afu2g18060	Cluster_8	Fumigaclavine	fgaMT Uncharacterized ORF; Putative N-methyltransferase that catalyzes the N-methylation of 4-dimethylallyltryptophan in the presence of S-adenosylmethionine; second pathway-specific enzyme in ergot alkaloid biosynthesis; fumigaclavine C (fga) gene cluster	missense_variant	dutch8,dutch2,leeds1,MO79587EXP,F15927	5	G	A	c.152G>A	p.Arg51His	4798150
Afu2g18060	Cluster_8	Fumigaclavine	fgaMT Uncharacterized ORF; Putative N-methyltransferase that catalyzes the N-methylation of 4-dimethylallyltryptophan in the presence of S-adenosylmethionine; second pathway-specific enzyme in ergot alkaloid biosynthesis; fumigaclavine C (fga) gene cluster	missense_variant	leeds4,leeds6,F16216,Afu1042,F15390,F5211G,dutch1,dutch3,dutch4,dutch6,dutch7,F17582,Afu591,Afu218,Afu257,F13619,F13952,Afu942,F14532,F14513G,Afu166,AF65,Afu124,F12636,F12041,F13535,Afu343	27	A	G	c.338A>G	p.Tyr113Cys	4798408
Afu2g18060	Cluster_8	Fumigaclavine	fgaMT Uncharacterized ORF; Putative N-methyltransferase that catalyzes the N-methylation of 4-dimethylallyltryptophan in the presence of S-adenosylmethionine; second pathway-specific enzyme in ergot alkaloid biosynthesis; fumigaclavine C (fga) gene cluster	missense_variant	dutch8,dutch2,leeds1,MO79587EXP,F15927	5	C	G	c.553C>G	p.Leu185Val	4798623
Afu2g18060	Cluster_8	Fumigaclavine	fgaMT Uncharacterized ORF; Putative N-methyltransferase that catalyzes the N-methylation of 4-dimethylallyltryptophan in the presence of S-adenosylmethionine; second pathway-specific enzyme in ergot alkaloid biosynthesis; fumigaclavine C (fga) gene cluster	missense_variant	F17729,F18085,F17729W,F14946G,1F1SWF4,F16311,MO78722EXP,ISSF21,AF90,F12219,AF41,AF72	12	T	C	c.715T>C	p.Phe239Leu	4798785
Afu3g01400	Cluster_9	.	Uncharacterized ORF; Ortholog(s) have role in drug transmembrane transport	missense_variant	leeds5,leeds4,F17582,F16216,F17764,F16311,leeds2,MO89263LAB,F7763,F15390,leeds6,MO76959EXP,F5211G,F16134,MO91298SB,MO68507EXP,AF72,F17729,dutch1,dutch2,dutch3,dutch4,dutch5,dutch6,dutch7,dutch8,MO69250EXP,F15927,Afu591,Afu218,Afu257,F13619,F12219,MO54056EXP,F18085,leeds1,AF41,Afu942,Afu1042,LMB35Aa,F14532,F14513G,AF90,Afu166,leeds3,MO79587EXP,F14946G,AF65,F13952,JCM10253,F12636,1F1SWF4,F17729W,MO…	61	T	C	c.20T>C	p.Leu7Pro	348219
Afu3g01400	Cluster_9	.	Uncharacterized ORF; Ortholog(s) have role in drug transmembrane transport	missense_variant	MO89263LAB,MO69250EXP,MO76959EXP	3	G	T	c.231G>T	p.Trp77Cys	348430
Afu3g01400	Cluster_9	.	Uncharacterized ORF; Ortholog(s) have role in drug transmembrane transport	missense_variant	dutch5,F16134	2	C	T	c.515C>T	p.Ala172Val	348714
Afu3g01400	Cluster_9	.	Uncharacterized ORF; Ortholog(s) have role in drug transmembrane transport	missense_variant	F18085,AF90,F16311	3	C	T	c.799C>T	p.Arg267Cys	348998
Afu3g01400	Cluster_9	.	Uncharacterized ORF; Ortholog(s) have role in drug transmembrane transport	missense_variant	leeds5,leeds3	2	A	G	c.910A>G	p.Ile304Val	349109
Afu3g01400	Cluster_9	.	Uncharacterized ORF; Ortholog(s) have role in drug transmembrane transport	missense_variant	leeds5,leeds3	2	C	T	c.2021C>T	p.Thr674Met	350299
Afu3g01400	Cluster_9	.	Uncharacterized ORF; Ortholog(s) have role in drug transmembrane transport	missense_variant	leeds5,leeds4,F17582,F16216,F17764,F16311,leeds2,MO89263LAB,F7763,F15390,leeds6,MO76959EXP,F5211G,F16134,MO91298SB,MO68507EXP,AF72,F17729,dutch1,dutch2,dutch3,dutch4,dutch5,dutch6,dutch7,dutch8,MO69250EXP,F15927,Afu591,Afu218,Afu257,F13619,F12219,MO54056EXP,F18085,leeds1,AF41,Afu942,Afu1042,LMB35Aa,F14532,F14513G,AF90,Afu166,leeds3,MO79587EXP,F14946G,AF65,F13952,JCM10253,F12636,1F1SWF4,F17729W,MO…	61	G	A	c.2320G>A	p.Gly774Ser	350598
Afu3g01400	Cluster_9	.	Uncharacterized ORF; Ortholog(s) have role in drug transmembrane transport	missense_variant	dutch8,leeds1,leeds2,dutch4,dutch7	5	A	G	c.3013A>G	p.Thr1005Ala	351291
Afu3g01410	Cluster_9	.	Uncharacterized ORF; Putative polyketide synthase (PKS), encoded in a predicted secondary metabolite gene cluster	missense_variant	MO89263LAB,MO69250EXP,MO76959EXP	3	T	A	c.7606A>T	p.Ile2536Phe	352933
Afu3g01410	Cluster_9	.	Uncharacterized ORF; Putative polyketide synthase (PKS), encoded in a predicted secondary metabolite gene cluster	missense_variant	leeds4,leeds6,F16216,leeds2,Afu1042,F15390,F5211G,leeds1,dutch1,dutch2,dutch3,dutch4,dutch6,dutch7,dutch8,F17582,Afu591,Afu218,Afu257,F13619,F13952,Afu942,F14532,F14513G,Afu166,AF65,Afu124,F12636,1F1SWF4,F12041,F13535,Afu343	32	T	A	c.7376A>T	p.Glu2459Val	353163
Afu3g01410	Cluster_9	.	Uncharacterized ORF; Putative polyketide synthase (PKS), encoded in a predicted secondary metabolite gene cluster	missense_variant	leeds4,leeds6,F16216,leeds2,Afu1042,F15390,F5211G,leeds1,dutch1,dutch2,dutch3,dutch4,dutch6,dutch7,dutch8,F17582,Afu591,Afu218,Afu257,F13619,F13952,Afu942,F14532,F14513G,Afu166,AF65,Afu124,F12636,1F1SWF4,F12041,F13535,Afu343	32	T	G	c.7151A>C	p.Glu2384Ala	353388
Afu3g01410	Cluster_9	.	Uncharacterized ORF; Putative polyketide synthase (PKS), encoded in a predicted secondary metabolite gene cluster	missense_variant	leeds4,leeds6,F16216,leeds2,Afu1042,F15390,F5211G,leeds1,dutch1,dutch2,dutch3,dutch4,dutch6,dutch7,dutch8,F17582,Afu591,Afu218,Afu257,F13619,F13952,Afu942,F14532,F14513G,Afu166,AF65,Afu124,F12636,1F1SWF4,F12041,F13535,Afu343	32	G	T	c.7145C>A	p.Ala2382Asp	353394
Afu3g01410	Cluster_9	.	Uncharacterized ORF; Putative polyketide synthase (PKS), encoded in a predicted secondary metabolite gene cluster	missense_variant	JCM10253	1	C	G	c.7142G>C	p.Arg2381Pro	353397
Afu3g01410	Cluster_9	.	Uncharacterized ORF; Putative polyketide synthase (PKS), encoded in a predicted secondary metabolite gene cluster	missense_variant	JCM10253	1	G	T	c.7141C>A	p.Arg2381Ser	353398
Afu3g01410	Cluster_9	.	Uncharacterized ORF; Putative polyketide synthase (PKS), encoded in a predicted secondary metabolite gene cluster	missense_variant	leeds4,leeds6,F16216,leeds2,Afu1042,F15390,F5211G,leeds1,dutch1,dutch2,dutch3,dutch4,dutch6,dutch7,dutch8,F17582,Afu591,Afu218,Afu257,F13619,F13952,Afu942,F14532,F14513G,Afu166,AF65,Afu124,F12636,1F1SWF4,F12041,F13535,Afu343	32	T	C	c.7078A>G	p.Ser2360Gly	353461
Afu3g01410	Cluster_9	.	Uncharacterized ORF; Putative polyketide synthase (PKS), encoded in a predicted secondary metabolite gene cluster	missense_variant	dutch3	1	C	T	c.6433G>A	p.Val2145Ile	354208
Afu3g01410	Cluster_9	.	Uncharacterized ORF; Putative polyketide synthase (PKS), encoded in a predicted secondary metabolite gene cluster	missense_variant	F7763	1	G	A	c.6193C>T	p.Arg2065Trp	354448
Afu3g01410	Cluster_9	.	Uncharacterized ORF; Putative polyketide synthase (PKS), encoded in a predicted secondary metabolite gene cluster	missense_variant	leeds4,leeds6,F16216,leeds2,Afu1042,F15390,F5211G,leeds1,dutch1,dutch2,dutch3,dutch4,dutch6,dutch7,dutch8,F17582,Afu591,Afu218,Afu257,F13619,F13952,Afu942,F14532,F14513G,Afu166,AF65,Afu124,F12636,1F1SWF4,F12041,F13535,Afu343	32	C	T	c.6125G>A	p.Gly2042Glu	354516
Afu3g01410	Cluster_9	.	Uncharacterized ORF; Putative polyketide synthase (PKS), encoded in a predicted secondary metabolite gene cluster	missense_variant	leeds3	1	G	A	c.6071C>T	p.Ser2024Phe	354570
Afu3g01410	Cluster_9	.	Uncharacterized ORF; Putative polyketide synthase (PKS), encoded in a predicted secondary metabolite gene cluster	missense_variant	leeds4,leeds6,F16216,leeds2,Afu1042,F15390,F5211G,leeds1,dutch1,dutch2,dutch4,dutch6,dutch7,dutch8,F17582,Afu591,Afu218,Afu257,F13619,F13952,Afu942,F14532,F14513G,Afu166,AF65,Afu124,F12636,1F1SWF4,F12041,F13535,Afu343	31	A	T	c.6037T>A	p.Leu2013Ile	354604
Afu3g01410	Cluster_9	.	Uncharacterized ORF; Putative polyketide synthase (PKS), encoded in a predicted secondary metabolite gene cluster	missense_variant	leeds4,F17582,F16216,F17764,F16311,leeds2,MO89263LAB,Afu1042,F15390,leeds6,MO76959EXP,F5211G,F16134,MO91298SB,MO68507EXP,AF72,F17729,dutch1,dutch2,dutch3,dutch4,dutch5,dutch6,dutch7,dutch8,MO69250EXP,F15927,Afu591,Afu218,Afu257,F13619,F12219,MO54056EXP,F18085,leeds1,AF41,Afu942,LMB35Aa,F14532,F14513G,AF90,Afu166,MO79587EXP,F14946G,AF65,F13952,Afu124,F12636,1F1SWF4,F17729W,MO78722EXP,ISSF21,F12041…	57	T	G	c.6019A>C	p.Asn2007His	354622
Afu3g01410	Cluster_9	.	Uncharacterized ORF; Putative polyketide synthase (PKS), encoded in a predicted secondary metabolite gene cluster	missense_variant	LMB35Aa,F16311,MO89263LAB,MO76959EXP,AF90,F16134,MO91298SB,MO68507EXP,AF72,F17729,F17764,F17729W,F14946G,dutch5,MO69250EXP,F15927,F12219,MO54056EXP,F18085,AF41,MO79587EXP,ISSF21,MO78722EXP,F14403,A1163	25	C	T	c.5942G>A	p.Arg1981Gln	354699
Afu3g01410	Cluster_9	.	Uncharacterized ORF; Putative polyketide synthase (PKS), encoded in a predicted secondary metabolite gene cluster	missense_variant	leeds4,leeds6,F16216,leeds2,Afu1042,F15390,F5211G,leeds1,dutch1,dutch2,dutch3,dutch4,dutch6,dutch7,dutch8,F17582,Afu591,Afu218,Afu257,F13619,F13952,Afu942,F14532,F14513G,Afu166,AF65,Afu124,F12636,1F1SWF4,F12041,F13535,Afu343	32	G	T	c.5934C>A	p.Asn1978Lys	354707
Afu3g01410	Cluster_9	.	Uncharacterized ORF; Putative polyketide synthase (PKS), encoded in a predicted secondary metabolite gene cluster	missense_variant	leeds4,leeds6,F16216,leeds2,Afu1042,F15390,F5211G,leeds1,dutch1,dutch2,dutch3,dutch4,dutch6,dutch7,dutch8,F17582,Afu591,Afu218,Afu257,F13619,F13952,Afu942,F14532,F14513G,Afu166,AF65,Afu124,F12636,1F1SWF4,F12041,F13535,Afu343	32	T	C	c.5651A>G	p.Tyr1884Cys	354990
Afu3g01410	Cluster_9	.	Uncharacterized ORF; Putative polyketide synthase (PKS), encoded in a predicted secondary metabolite gene cluster	missense_variant	F7763,JCM10253	2	C	A	c.5639G>T	p.Arg1880Leu	355002
Afu3g01410	Cluster_9	.	Uncharacterized ORF; Putative polyketide synthase (PKS), encoded in a predicted secondary metabolite gene cluster	missense_variant	leeds4,leeds6,F16216,leeds2,Afu1042,F15390,F5211G,leeds1,dutch1,dutch2,dutch3,dutch4,dutch6,dutch7,dutch8,F17582,Afu591,Afu218,Afu257,F13619,F13952,Afu942,F14532,F14513G,Afu166,AF65,Afu124,F12636,1F1SWF4,F12041,F13535,Afu343	32	T	C	c.5630A>G	p.Asp1877Gly	355011
Afu3g01410	Cluster_9	.	Uncharacterized ORF; Putative polyketide synthase (PKS), encoded in a predicted secondary metabolite gene cluster	missense_variant	leeds5,F7763,JCM10253,leeds3	4	G	A	c.5489C>T	p.Ala1830Val	355152
Afu3g01410	Cluster_9	.	Uncharacterized ORF; Putative polyketide synthase (PKS), encoded in a predicted secondary metabolite gene cluster	missense_variant	dutch1	1	C	T	c.5410G>A	p.Asp1804Asn	355231
Afu3g01410	Cluster_9	.	Uncharacterized ORF; Putative polyketide synthase (PKS), encoded in a predicted secondary metabolite gene cluster	missense_variant	leeds4,leeds6,F16216,leeds2,Afu1042,F15390,F5211G,leeds1,dutch1,dutch2,dutch3,dutch4,dutch6,dutch7,dutch8,F17582,Afu591,Afu218,Afu257,F13619,F13952,Afu942,F14532,F14513G,Afu166,AF65,Afu124,F12636,1F1SWF4,F12041,F13535,Afu343	32	T	C	c.5345A>G	p.His1782Arg	355296
Afu3g01410	Cluster_9	.	Uncharacterized ORF; Putative polyketide synthase (PKS), encoded in a predicted secondary metabolite gene cluster	missense_variant	MO91298SB	1	A	T	c.5029T>A	p.Ser1677Thr	355612
Afu3g01410	Cluster_9	.	Uncharacterized ORF; Putative polyketide synthase (PKS), encoded in a predicted secondary metabolite gene cluster	missense_variant	leeds4,leeds6,F16216,leeds2,Afu1042,F15390,F5211G,leeds1,dutch1,dutch2,dutch3,dutch4,dutch6,dutch7,dutch8,F17582,Afu591,Afu218,Afu257,F13619,F13952,Afu942,F14532,F14513G,Afu166,AF65,Afu124,F12636,1F1SWF4,F12041,F13535,Afu343	32	C	G	c.4929G>C	p.Met1643Ile	355712
Afu3g01410	Cluster_9	.	Uncharacterized ORF; Putative polyketide synthase (PKS), encoded in a predicted secondary metabolite gene cluster	missense_variant	leeds4,leeds6,F16216,leeds2,Afu1042,F15390,F5211G,leeds1,dutch1,dutch2,dutch3,dutch4,dutch6,dutch7,dutch8,F17582,Afu591,Afu218,Afu257,F13619,F13952,Afu942,F14532,F14513G,Afu166,AF65,Afu124,F12636,1F1SWF4,F12041,F13535,Afu343	32	G	A	c.4819C>T	p.Pro1607Ser	355822
Afu3g01410	Cluster_9	.	Uncharacterized ORF; Putative polyketide synthase (PKS), encoded in a predicted secondary metabolite gene cluster	missense_variant	LMB35Aa,F16311,MO89263LAB,MO76959EXP,AF90,F16134,MO91298SB,MO68507EXP,AF72,F17729,F17764,F17729W,F14946G,dutch5,MO69250EXP,F15927,F12219,MO54056EXP,F18085,AF41,MO79587EXP,ISSF21,MO78722EXP,F14403,A1163	25	G	C	c.4773C>G	p.Asp1591Glu	355868
Afu3g01410	Cluster_9	.	Uncharacterized ORF; Putative polyketide synthase (PKS), encoded in a predicted secondary metabolite gene cluster	missense_variant	leeds4,leeds6,F16216,leeds2,Afu1042,F15390,F5211G,leeds1,dutch1,dutch2,dutch3,dutch4,dutch6,dutch7,dutch8,F17582,Afu591,Afu218,Afu257,F13619,F13952,Afu942,F14532,F14513G,Afu166,AF65,Afu124,F12636,1F1SWF4,F12041,F13535,Afu343	32	T	C	c.4765A>G	p.Arg1589Gly	355876
Afu3g01410	Cluster_9	.	Uncharacterized ORF; Putative polyketide synthase (PKS), encoded in a predicted secondary metabolite gene cluster	missense_variant	F13619	1	T	A	c.4601A>T	p.Asn1534Ile	356040
Afu3g01410	Cluster_9	.	Uncharacterized ORF; Putative polyketide synthase (PKS), encoded in a predicted secondary metabolite gene cluster	missense_variant	LMB35Aa,F16311,MO89263LAB,MO76959EXP,AF90,F16134,MO91298SB,MO68507EXP,AF72,F17729,F17764,F17729W,F14946G,dutch5,MO69250EXP,F15927,F12219,MO54056EXP,F18085,AF41,MO79587EXP,ISSF21,MO78722EXP,F14403,A1163	25	T	C	c.4504A>G	p.Arg1502Gly	356137
Afu3g01410	Cluster_9	.	Uncharacterized ORF; Putative polyketide synthase (PKS), encoded in a predicted secondary metabolite gene cluster	missense_variant	LMB35Aa,F16311,MO89263LAB,MO76959EXP,AF90,F16134,MO91298SB,MO68507EXP,AF72,F17729,F17764,F17729W,F14946G,dutch5,MO69250EXP,F15927,F12219,MO54056EXP,F18085,AF41,MO79587EXP,ISSF21,MO78722EXP,F14403,A1163	25	C	T	c.4465G>A	p.Glu1489Lys	356176
Afu3g01410	Cluster_9	.	Uncharacterized ORF; Putative polyketide synthase (PKS), encoded in a predicted secondary metabolite gene cluster	missense_variant	MO91298SB,A1163	2	G	A	c.3959C>T	p.Ser1320Phe	356682
Afu3g01410	Cluster_9	.	Uncharacterized ORF; Putative polyketide synthase (PKS), encoded in a predicted secondary metabolite gene cluster	missense_variant	leeds4,F17582,F16216,F17764,F16311,leeds2,MO89263LAB,Afu1042,F15390,leeds6,MO76959EXP,F5211G,F16134,MO91298SB,MO68507EXP,AF72,F17729,dutch1,dutch2,dutch3,dutch4,dutch5,dutch6,dutch7,dutch8,MO69250EXP,F15927,Afu591,Afu218,Afu257,F13619,F12219,MO54056EXP,F18085,leeds1,AF41,Afu942,LMB35Aa,F14532,F14513G,AF90,Afu166,MO79587EXP,F14946G,AF65,F13952,Afu124,F12636,1F1SWF4,F17729W,MO78722EXP,ISSF21,F12041…	57	C	T	c.3764G>A	p.Arg1255Lys	356877
Afu3g01410	Cluster_9	.	Uncharacterized ORF; Putative polyketide synthase (PKS), encoded in a predicted secondary metabolite gene cluster	missense_variant	leeds4,leeds6,F16216,leeds2,Afu1042,F15390,F5211G,leeds1,dutch1,dutch2,dutch3,dutch4,dutch6,dutch7,dutch8,F17582,Afu591,Afu218,Afu257,F13619,F13952,Afu942,F14532,F14513G,Afu166,AF65,Afu124,F12636,1F1SWF4,F12041,F13535,Afu343	32	G	A	c.3422C>T	p.Thr1141Ile	357219
Afu3g01410	Cluster_9	.	Uncharacterized ORF; Putative polyketide synthase (PKS), encoded in a predicted secondary metabolite gene cluster	missense_variant	A1163	1	A	G	c.3415T>C	p.Tyr1139His	357226
Afu3g01410	Cluster_9	.	Uncharacterized ORF; Putative polyketide synthase (PKS), encoded in a predicted secondary metabolite gene cluster	missense_variant	leeds4,leeds6,F16216,leeds2,Afu1042,F15390,F5211G,leeds1,dutch1,dutch2,dutch3,dutch4,dutch6,dutch7,dutch8,F17582,Afu591,Afu218,Afu257,F13619,F13952,Afu942,F14532,F14513G,Afu166,AF65,Afu124,F12636,1F1SWF4,F12041,F13535,Afu343	32	G	C	c.3389C>G	p.Ala1130Gly	357252
Afu3g01410	Cluster_9	.	Uncharacterized ORF; Putative polyketide synthase (PKS), encoded in a predicted secondary metabolite gene cluster	missense_variant	leeds5,leeds4,F17582,F16216,F17764,F16311,leeds2,MO89263LAB,F7763,F15390,leeds6,MO76959EXP,F5211G,F16134,MO91298SB,MO68507EXP,AF72,F17729,dutch1,dutch2,dutch3,dutch4,dutch5,dutch6,dutch7,dutch8,MO69250EXP,F15927,Afu591,Afu218,Afu257,F13619,F12219,MO54056EXP,F18085,leeds1,AF41,Afu942,Afu1042,LMB35Aa,F14532,F14513G,AF90,Afu166,leeds3,MO79587EXP,F14946G,AF65,F13952,JCM10253,F12636,1F1SWF4,F17729W,MO…	61	T	C	c.3058A>G	p.Met1020Val	357583
Afu3g01410	Cluster_9	.	Uncharacterized ORF; Putative polyketide synthase (PKS), encoded in a predicted secondary metabolite gene cluster	missense_variant	leeds4,leeds6,F16216,leeds2,Afu1042,F15390,F5211G,leeds1,dutch1,dutch2,dutch3,dutch4,dutch6,dutch7,dutch8,F17582,Afu591,Afu218,Afu257,F13619,F13952,Afu942,F14532,F12636,Afu166,AF65,Afu124,F14513G,F12041,F13535,Afu343	31	C	T	c.2887G>A	p.Asp963Asn	357754
Afu3g01410	Cluster_9	.	Uncharacterized ORF; Putative polyketide synthase (PKS), encoded in a predicted secondary metabolite gene cluster	missense_variant	leeds4,F17582,F16216,F17764,F16311,leeds2,MO89263LAB,Afu1042,F15390,leeds6,MO76959EXP,F5211G,F16134,MO91298SB,MO68507EXP,AF72,F17729,dutch1,dutch2,dutch3,dutch4,dutch5,dutch6,dutch7,dutch8,MO69250EXP,F15927,Afu591,Afu218,Afu257,F13619,F12219,MO54056EXP,F18085,leeds1,AF41,Afu942,LMB35Aa,F14532,F14513G,AF90,Afu166,MO79587EXP,F14946G,AF65,F13952,Afu124,F12636,1F1SWF4,F17729W,MO78722EXP,ISSF21,F12041…	57	T	C	c.2743A>G	p.Asn915Asp	357898
Afu3g01410	Cluster_9	.	Uncharacterized ORF; Putative polyketide synthase (PKS), encoded in a predicted secondary metabolite gene cluster	missense_variant	LMB35Aa,F16311,MO89263LAB,MO76959EXP,AF90,F16134,MO91298SB,MO68507EXP,AF72,F17729,F17764,F17729W,F14946G,dutch5,MO69250EXP,F15927,F12219,MO54056EXP,F18085,AF41,MO79587EXP,ISSF21,MO78722EXP,F14403,A1163	25	G	A	c.2713C>T	p.Arg905Cys	357928
Afu3g01410	Cluster_9	.	Uncharacterized ORF; Putative polyketide synthase (PKS), encoded in a predicted secondary metabolite gene cluster	missense_variant	leeds4,leeds6,F16216,leeds2,Afu1042,F15390,F5211G,leeds1,dutch1,dutch2,dutch3,dutch4,dutch6,dutch7,dutch8,F17582,Afu591,Afu218,Afu257,F13619,F13952,Afu942,F14532,F14513G,Afu166,AF65,Afu124,F12636,1F1SWF4,F12041,F13535,Afu343	32	C	T	c.2494G>A	p.Glu832Lys	358147
Afu3g01410	Cluster_9	.	Uncharacterized ORF; Putative polyketide synthase (PKS), encoded in a predicted secondary metabolite gene cluster	missense_variant	dutch8,leeds2	2	T	C	c.2100A>G	p.Ile700Met	358541
Afu3g01410	Cluster_9	.	Uncharacterized ORF; Putative polyketide synthase (PKS), encoded in a predicted secondary metabolite gene cluster	missense_variant	dutch3	1	T	C	c.2098A>G	p.Ile700Val	358543
Afu3g01410	Cluster_9	.	Uncharacterized ORF; Putative polyketide synthase (PKS), encoded in a predicted secondary metabolite gene cluster	missense_variant	MO54056EXP	1	C	T	c.2050G>A	p.Glu684Lys	358591
Afu3g01410	Cluster_9	.	Uncharacterized ORF; Putative polyketide synthase (PKS), encoded in a predicted secondary metabolite gene cluster	missense_variant	F17764,MO54056EXP,dutch5,F16134	4	G	A	c.1970C>T	p.Thr657Ile	358671
Afu3g01410	Cluster_9	.	Uncharacterized ORF; Putative polyketide synthase (PKS), encoded in a predicted secondary metabolite gene cluster	missense_variant	dutch1,dutch2,F16216,Afu942,Afu166,Afu1042,Afu591,Afu218,Afu257,Afu343,Afu124	11	G	A	c.1931C>T	p.Ser644Leu	358710
Afu3g01410	Cluster_9	.	Uncharacterized ORF; Putative polyketide synthase (PKS), encoded in a predicted secondary metabolite gene cluster	missense_variant	leeds5,leeds4,F17582,F16216,F17764,F16311,leeds2,MO89263LAB,F7763,F15390,leeds6,MO76959EXP,F5211G,F16134,MO91298SB,MO68507EXP,AF72,F17729,dutch1,dutch2,dutch3,dutch4,dutch5,dutch6,dutch7,dutch8,MO69250EXP,F15927,Afu591,Afu218,Afu257,F13619,F12219,MO54056EXP,F18085,leeds1,AF41,Afu942,Afu1042,LMB35Aa,F14532,F14513G,AF90,Afu166,leeds3,MO79587EXP,F14946G,AF65,F13952,JCM10253,F12636,1F1SWF4,F17729W,MO…	61	C	T	c.1691G>A	p.Ser564Asn	359029
Afu3g01410	Cluster_9	.	Uncharacterized ORF; Putative polyketide synthase (PKS), encoded in a predicted secondary metabolite gene cluster	missense_variant	leeds4,leeds6,F16216,leeds2,Afu1042,F15390,F5211G,leeds1,dutch1,dutch2,dutch3,dutch4,dutch6,dutch7,dutch8,F17582,Afu591,Afu218,Afu257,F13619,F13952,Afu942,F14532,F14513G,Afu166,AF65,Afu124,F12636,1F1SWF4,F12041,F13535,Afu343	32	G	A	c.1424C>T	p.Pro475Leu	359296
Afu3g01410	Cluster_9	.	Uncharacterized ORF; Putative polyketide synthase (PKS), encoded in a predicted secondary metabolite gene cluster	missense_variant	leeds4,leeds6,F16216,leeds2,Afu1042,F15390,F5211G,leeds1,dutch1,dutch2,dutch3,dutch4,dutch6,dutch7,dutch8,F17582,Afu591,Afu218,Afu257,F13619,F13952,Afu942,F14532,F14513G,Afu166,AF65,Afu124,F12636,1F1SWF4,F12041,F13535,Afu343	32	T	C	c.1165A>G	p.Thr389Ala	359607
Afu3g01410	Cluster_9	.	Uncharacterized ORF; Putative polyketide synthase (PKS), encoded in a predicted secondary metabolite gene cluster	missense_variant	dutch3	1	T	C	c.1105A>G	p.Asn369Asp	359667
Afu3g01410	Cluster_9	.	Uncharacterized ORF; Putative polyketide synthase (PKS), encoded in a predicted secondary metabolite gene cluster	missense_variant	leeds4,leeds6,F16216,leeds2,Afu1042,F15390,F5211G,leeds1,dutch1,dutch2,dutch3,dutch4,dutch6,dutch7,dutch8,F17582,Afu591,Afu218,Afu257,F13619,F13952,Afu942,F14532,F14513G,Afu166,AF65,Afu124,F12636,1F1SWF4,F12041,F13535,Afu343	32	T	G	c.857A>C	p.Lys286Thr	359915
Afu3g01410	Cluster_9	.	Uncharacterized ORF; Putative polyketide synthase (PKS), encoded in a predicted secondary metabolite gene cluster	missense_variant	leeds4,leeds6,F16216,leeds2,Afu1042,F15390,F5211G,leeds1,dutch1,dutch2,dutch3,dutch4,dutch6,dutch7,dutch8,F17582,Afu591,Afu218,Afu257,F13619,F13952,Afu942,F14532,F14513G,Afu166,AF65,Afu124,F12636,1F1SWF4,F12041,F13535,Afu343	32	C	T	c.108G>A	p.Met36Ile	360878
Afu3g01410	Cluster_9	.	Uncharacterized ORF; Putative polyketide synthase (PKS), encoded in a predicted secondary metabolite gene cluster	disruptive_inframe_deletion	dutch8,leeds2	2	GGCTCCATCCTCGATGTCA	G	c.63_80delTGACATCGAGGATGGAGC	p.Asp22_Ala27del	360905
Afu3g01420	Cluster_9	.	Uncharacterized ORF; Ortholog of A. nidulans FGSC A4 : AN11117, A. niger CBS 513.88 : An12g07770, A. oryzae RIB40 : AO090120000171, A. niger ATCC 1015 : 201939-mRNA and Aspergillus wentii : Aspwe1_0148352, Aspwe1_0165444	missense_variant	LMB35Aa,F16311,MO89263LAB,MO76959EXP,AF90,F16134,MO91298SB,MO68507EXP,AF72,F17729,F17764,F17729W,F14946G,dutch5,MO69250EXP,F15927,F12219,MO54056EXP,F18085,AF41,MO79587EXP,ISSF21,MO78722EXP,F14403,A1163	25	C	T	c.622G>A	p.Ala208Thr	361332
Afu3g01420	Cluster_9	.	Uncharacterized ORF; Ortholog of A. nidulans FGSC A4 : AN11117, A. niger CBS 513.88 : An12g07770, A. oryzae RIB40 : AO090120000171, A. niger ATCC 1015 : 201939-mRNA and Aspergillus wentii : Aspwe1_0148352, Aspwe1_0165444	missense_variant	leeds4,F17582,F16216,F17764,F16311,leeds2,MO89263LAB,Afu1042,F15390,leeds6,MO76959EXP,F5211G,F16134,MO91298SB,MO68507EXP,AF72,F17729,dutch1,dutch2,dutch3,dutch4,dutch5,dutch6,dutch7,dutch8,MO69250EXP,F15927,Afu591,Afu218,Afu257,F13619,F12219,MO54056EXP,F18085,leeds1,AF41,Afu942,LMB35Aa,F14532,F14513G,AF90,Afu166,MO79587EXP,F14946G,AF65,F13952,Afu124,F12636,1F1SWF4,F17729W,MO78722EXP,ISSF21,F12041…	57	G	C	c.572C>G	p.Ser191Trp	361382
Afu3g01420	Cluster_9	.	Uncharacterized ORF; Ortholog of A. nidulans FGSC A4 : AN11117, A. niger CBS 513.88 : An12g07770, A. oryzae RIB40 : AO090120000171, A. niger ATCC 1015 : 201939-mRNA and Aspergillus wentii : Aspwe1_0148352, Aspwe1_0165444	missense_variant	leeds4,leeds6,F16216,leeds2,Afu1042,F15390,F5211G,leeds1,dutch1,dutch2,dutch3,dutch4,dutch6,dutch7,dutch8,F17582,Afu591,Afu218,Afu257,F13619,F13952,Afu942,F14532,F14513G,Afu166,AF65,Afu124,F12636,1F1SWF4,F12041,F13535,Afu343	32	G	A	c.514C>T	p.Pro172Ser	361440
Afu3g01420	Cluster_9	.	Uncharacterized ORF; Ortholog of A. nidulans FGSC A4 : AN11117, A. niger CBS 513.88 : An12g07770, A. oryzae RIB40 : AO090120000171, A. niger ATCC 1015 : 201939-mRNA and Aspergillus wentii : Aspwe1_0148352, Aspwe1_0165444	missense_variant	1F1SWF4	1	G	A	c.458C>T	p.Ser153Leu	361496
Afu3g01420	Cluster_9	.	Uncharacterized ORF; Ortholog of A. nidulans FGSC A4 : AN11117, A. niger CBS 513.88 : An12g07770, A. oryzae RIB40 : AO090120000171, A. niger ATCC 1015 : 201939-mRNA and Aspergillus wentii : Aspwe1_0148352, Aspwe1_0165444	missense_variant	leeds4,leeds6,F16216,leeds2,Afu1042,F15390,F5211G,leeds1,dutch1,dutch2,dutch3,dutch4,dutch6,dutch7,dutch8,F17582,Afu591,Afu218,Afu257,F13619,F13952,Afu942,F14532,F14513G,Afu166,AF65,Afu124,F12636,1F1SWF4,F12041,F13535,Afu343	32	A	G	c.446T>C	p.Ile149Thr	361508
Afu3g01420	Cluster_9	.	Uncharacterized ORF; Ortholog of A. nidulans FGSC A4 : AN11117, A. niger CBS 513.88 : An12g07770, A. oryzae RIB40 : AO090120000171, A. niger ATCC 1015 : 201939-mRNA and Aspergillus wentii : Aspwe1_0148352, Aspwe1_0165444	missense_variant	leeds4,leeds6,F16216,leeds2,Afu1042,F15390,F5211G,leeds1,dutch1,dutch2,dutch3,dutch4,dutch6,dutch7,dutch8,F17582,Afu591,Afu218,Afu257,F13619,F13952,Afu942,F14532,F14513G,Afu166,AF65,Afu124,F12636,1F1SWF4,F12041,F13535,Afu343	32	T	G	c.445A>C	p.Ile149Leu	361509
Afu3g01420	Cluster_9	.	Uncharacterized ORF; Ortholog of A. nidulans FGSC A4 : AN11117, A. niger CBS 513.88 : An12g07770, A. oryzae RIB40 : AO090120000171, A. niger ATCC 1015 : 201939-mRNA and Aspergillus wentii : Aspwe1_0148352, Aspwe1_0165444	missense_variant	F14403	1	C	A	c.195G>T	p.Lys65Asn	361759
Afu3g01430	Cluster_9	.	Uncharacterized ORF; Has domain(s) with predicted integral to membrane localization	missense_variant	F7763	1	G	A	c.28G>A	p.Glu10Lys	362794
Afu3g01430	Cluster_9	.	Uncharacterized ORF; Has domain(s) with predicted integral to membrane localization	missense_variant	leeds5,F7763,JCM10253,leeds3	4	T	C	c.368T>C	p.Ile123Thr	363226
Afu3g01440	Cluster_9	.	Uncharacterized ORF; Ortholog of A. nidulans FGSC A4 : AN3479, AN8495, AN3143, A. fumigatus Af293 : Afu3g13940, Afu4g03340, Afu5g07620 and A. niger CBS 513.88 : An13g02880, An09g04780	missense_variant	leeds4,leeds6,F16216,leeds2,Afu1042,F15390,F5211G,leeds1,dutch1,dutch2,dutch3,dutch4,dutch6,dutch7,dutch8,F17582,Afu591,Afu218,Afu257,F13619,F13952,Afu942,F14532,F14513G,Afu166,AF65,Afu124,F12636,1F1SWF4,F12041,F13535,Afu343	32	G	T	c.9G>T	p.Glu3Asp	364646
Afu3g01440	Cluster_9	.	Uncharacterized ORF; Ortholog of A. nidulans FGSC A4 : AN3479, AN8495, AN3143, A. fumigatus Af293 : Afu3g13940, Afu4g03340, Afu5g07620 and A. niger CBS 513.88 : An13g02880, An09g04780	missense_variant	leeds4,leeds6,F16216,leeds2,Afu1042,F15390,F5211G,leeds1,dutch1,dutch2,dutch3,dutch4,dutch6,dutch7,dutch8,F17582,Afu591,Afu218,Afu257,F13619,F13952,Afu942,F14532,F14513G,Afu166,AF65,Afu124,F12636,1F1SWF4,F12041,F13535,Afu343	32	T	A	c.21T>A	p.Asp7Glu	364658
Afu3g01440	Cluster_9	.	Uncharacterized ORF; Ortholog of A. nidulans FGSC A4 : AN3479, AN8495, AN3143, A. fumigatus Af293 : Afu3g13940, Afu4g03340, Afu5g07620 and A. niger CBS 513.88 : An13g02880, An09g04780	missense_variant	dutch3	1	A	T	c.53A>T	p.Glu18Val	364690
Afu3g01440	Cluster_9	.	Uncharacterized ORF; Ortholog of A. nidulans FGSC A4 : AN3479, AN8495, AN3143, A. fumigatus Af293 : Afu3g13940, Afu4g03340, Afu5g07620 and A. niger CBS 513.88 : An13g02880, An09g04780	missense_variant	leeds4,leeds6,F16216,leeds2,Afu1042,F15390,F5211G,leeds1,dutch1,dutch2,dutch3,dutch4,dutch6,dutch7,dutch8,F17582,Afu591,Afu218,Afu257,F13619,F13952,Afu942,F14532,F14513G,Afu166,AF65,Afu124,F12636,1F1SWF4,F12041,F13535,Afu343	32	A	G	c.118A>G	p.Asn40Asp	364755
Afu3g01440	Cluster_9	.	Uncharacterized ORF; Ortholog of A. nidulans FGSC A4 : AN3479, AN8495, AN3143, A. fumigatus Af293 : Afu3g13940, Afu4g03340, Afu5g07620 and A. niger CBS 513.88 : An13g02880, An09g04780	missense_variant	F14403	1	C	T	c.797C>T	p.Ser266Leu	365434
Afu3g01440	Cluster_9	.	Uncharacterized ORF; Ortholog of A. nidulans FGSC A4 : AN3479, AN8495, AN3143, A. fumigatus Af293 : Afu3g13940, Afu4g03340, Afu5g07620 and A. niger CBS 513.88 : An13g02880, An09g04780	missense_variant	leeds5,leeds4,F17582,F16216,F17764,F16311,leeds2,MO89263LAB,F7763,F15390,leeds6,MO76959EXP,F5211G,F16134,MO91298SB,MO68507EXP,AF72,F17729,dutch1,dutch2,dutch3,dutch4,dutch5,dutch6,dutch7,dutch8,MO69250EXP,F15927,Afu591,Afu218,Afu257,F13619,F12219,MO54056EXP,F18085,leeds1,AF41,Afu942,Afu1042,LMB35Aa,F14532,F14513G,AF90,Afu166,leeds3,MO79587EXP,F14946G,AF65,F13952,JCM10253,F12636,1F1SWF4,F17729W,MO…	61	T	C	c.1784T>C	p.Phe595Ser	366421
Afu3g01440	Cluster_9	.	Uncharacterized ORF; Ortholog of A. nidulans FGSC A4 : AN3479, AN8495, AN3143, A. fumigatus Af293 : Afu3g13940, Afu4g03340, Afu5g07620 and A. niger CBS 513.88 : An13g02880, An09g04780	missense_variant	leeds4,F12636,AF65	3	C	T	c.2000C>T	p.Thr667Ile	366637
Afu3g01450	Cluster_9	.	Uncharacterized ORF; Putative 3-methyl-2-oxobutanoate dehydrogenase; transcript induced by voriconazole	missense_variant	LMB35Aa,F16311,MO89263LAB,MO76959EXP,AF90,F16134,MO91298SB,MO68507EXP,AF72,F17729,F17764,F17729W,F14946G,dutch5,MO69250EXP,F15927,F12219,MO54056EXP,F18085,AF41,MO79587EXP,ISSF21,MO78722EXP,F14403,A1163	25	C	T	c.851G>A	p.Arg284Lys	369128
Afu3g01450	Cluster_9	.	Uncharacterized ORF; Putative 3-methyl-2-oxobutanoate dehydrogenase; transcript induced by voriconazole	missense_variant	leeds5,leeds4,F17582,F16216,F17764,F16311,leeds2,MO89263LAB,Afu1042,F15390,leeds6,MO76959EXP,F5211G,F16134,MO91298SB,MO68507EXP,AF72,F17729,dutch1,dutch2,dutch3,dutch4,dutch5,dutch6,dutch7,dutch8,MO69250EXP,F15927,Afu591,Afu218,Afu257,F13619,F12219,MO54056EXP,F18085,leeds1,AF41,Afu942,LMB35Aa,F14532,F14513G,AF90,Afu166,MO79587EXP,F14946G,AF65,F13952,Afu124,F12636,1F1SWF4,F17729W,MO78722EXP,ISSF21…	58	A	G	c.760T>C	p.Ser254Pro	369219
Afu3g01450	Cluster_9	.	Uncharacterized ORF; Putative 3-methyl-2-oxobutanoate dehydrogenase; transcript induced by voriconazole	missense_variant	1F1SWF4	1	C	G	c.675G>C	p.Gln225His	369304
Afu3g01450	Cluster_9	.	Uncharacterized ORF; Putative 3-methyl-2-oxobutanoate dehydrogenase; transcript induced by voriconazole	missense_variant	F17729,F17764,F17729W,MO69250EXP,F14946G,dutch5,F16311,A1163,MO89263LAB,F18085,MO76959EXP,AF90,F16134,MO91298SB,MO54056EXP,F14403,MO78722EXP	17	A	G	c.670T>C	p.Phe224Leu	369309
Afu3g01450	Cluster_9	.	Uncharacterized ORF; Putative 3-methyl-2-oxobutanoate dehydrogenase; transcript induced by voriconazole	missense_variant	LMB35Aa	1	G	A	c.587C>T	p.Ala196Val	369392
Afu3g01450	Cluster_9	.	Uncharacterized ORF; Putative 3-methyl-2-oxobutanoate dehydrogenase; transcript induced by voriconazole	missense_variant	JCM10253	1	G	T	c.167C>A	p.Pro56His	369872
Afu3g01460	Cluster_9	.	Uncharacterized ORF; Has domain(s) with predicted oxidoreductase activity and role in metabolic process	missense_variant	leeds4,leeds6,F16216,leeds2,Afu1042,F15390,F5211G,leeds1,dutch1,dutch2,dutch3,dutch4,dutch6,dutch7,dutch8,F17582,Afu591,Afu218,Afu257,F13619,F13952,Afu942,F14532,F14513G,Afu166,AF65,Afu124,F12636,1F1SWF4,F12041,F13535,Afu343	32	G	C	c.1126C>G	p.His376Asp	370566
Afu3g01460	Cluster_9	.	Uncharacterized ORF; Has domain(s) with predicted oxidoreductase activity and role in metabolic process	missense_variant	leeds4,leeds6,F16216,leeds2,Afu1042,F15390,F5211G,leeds1,dutch1,dutch2,dutch3,dutch4,dutch6,dutch7,dutch8,F17582,Afu591,Afu218,Afu257,F13619,F13952,Afu942,F14532,F14513G,Afu166,AF65,Afu124,F12636,1F1SWF4,F12041,F13535,Afu343	32	A	G	c.872T>C	p.Leu291Ser	370820
Afu3g01460	Cluster_9	.	Uncharacterized ORF; Has domain(s) with predicted oxidoreductase activity and role in metabolic process	missense_variant	LMB35Aa,F16311,MO89263LAB,MO76959EXP,AF90,F16134,MO91298SB,MO68507EXP,AF72,F17729,F17764,F17729W,F14946G,dutch5,MO69250EXP,F15927,F12219,MO54056EXP,F18085,AF41,MO79587EXP,ISSF21,MO78722EXP,F14403,A1163	25	T	C	c.788A>G	p.Lys263Arg	370985
Afu3g01460	Cluster_9	.	Uncharacterized ORF; Has domain(s) with predicted oxidoreductase activity and role in metabolic process	missense_variant	leeds4,F17582,F16216,F17764,F16311,leeds2,MO89263LAB,Afu1042,F15390,leeds6,MO76959EXP,F5211G,F16134,MO91298SB,MO68507EXP,AF72,F17729,dutch1,dutch2,dutch3,dutch4,dutch5,dutch6,dutch7,dutch8,MO69250EXP,F15927,Afu591,Afu218,Afu257,F13619,F12219,MO54056EXP,F18085,leeds1,AF41,Afu942,LMB35Aa,F14532,F14513G,AF90,Afu166,MO79587EXP,F14946G,AF65,F13952,Afu124,F12636,1F1SWF4,F17729W,MO78722EXP,ISSF21,F12041…	57	G	T	c.457C>A	p.His153Asn	371316
Afu3g01460	Cluster_9	.	Uncharacterized ORF; Has domain(s) with predicted oxidoreductase activity and role in metabolic process	missense_variant	leeds5	1	T	A	c.326A>T	p.Lys109Met	371447
Afu3g01460	Cluster_9	.	Uncharacterized ORF; Has domain(s) with predicted oxidoreductase activity and role in metabolic process	missense_variant	LMB35Aa,F16311,MO89263LAB,MO76959EXP,AF90,F16134,MO91298SB,MO68507EXP,AF72,F17729,F17764,F17729W,F14946G,dutch5,MO69250EXP,F15927,F12219,MO54056EXP,F18085,AF41,MO79587EXP,ISSF21,MO78722EXP,F14403,A1163	25	T	C	c.299A>G	p.Lys100Arg	371474
Afu3g01460	Cluster_9	.	Uncharacterized ORF; Has domain(s) with predicted oxidoreductase activity and role in metabolic process	missense_variant	LMB35Aa,F16311,MO89263LAB,MO76959EXP,AF90,F16134,MO91298SB,MO68507EXP,AF72,F17729,F17764,F17729W,F14946G,dutch5,MO69250EXP,F15927,F12219,MO54056EXP,F18085,AF41,MO79587EXP,ISSF21,MO78722EXP,F14403,A1163	25	T	C	c.34A>G	p.Ile12Val	371739
Afu3g01470	Cluster_9	.	Uncharacterized ORF; Ortholog of A. fumigatus Af293 : Afu1g17050, A. niger CBS 513.88 : An03g01670, An10g00970, An13g03140, A. oryzae RIB40 : AO090011000021, AO090026000122 and A. niger ATCC 1015 : 194603-mRNA, 45030-mRNA	missense_variant	leeds5,leeds4,leeds6,F16216,leeds2,Afu1042,F15390,F5211G,leeds1,dutch1,dutch2,dutch3,dutch4,dutch6,dutch7,dutch8,F17582,Afu591,Afu218,Afu257,F13619,F13952,Afu942,F14532,F14513G,Afu166,AF65,Afu124,F12636,1F1SWF4,F12041,F13535,Afu343	33	A	G	c.112A>G	p.Thr38Ala	372797
Afu3g01470	Cluster_9	.	Uncharacterized ORF; Ortholog of A. fumigatus Af293 : Afu1g17050, A. niger CBS 513.88 : An03g01670, An10g00970, An13g03140, A. oryzae RIB40 : AO090011000021, AO090026000122 and A. niger ATCC 1015 : 194603-mRNA, 45030-mRNA	missense_variant	LMB35Aa,F16311,MO89263LAB,MO76959EXP,AF90,F16134,MO91298SB,MO68507EXP,AF72,F17729,F17764,F17729W,F14946G,dutch5,MO69250EXP,F15927,F12219,MO54056EXP,F18085,AF41,MO79587EXP,ISSF21,MO78722EXP,F14403,A1163	25	C	T	c.308C>T	p.Ser103Leu	373049
Afu3g01470	Cluster_9	.	Uncharacterized ORF; Ortholog of A. fumigatus Af293 : Afu1g17050, A. niger CBS 513.88 : An03g01670, An10g00970, An13g03140, A. oryzae RIB40 : AO090011000021, AO090026000122 and A. niger ATCC 1015 : 194603-mRNA, 45030-mRNA	missense_variant	leeds5,leeds4,leeds6,F16216,leeds2,F7763,F15390,F5211G,leeds1,dutch1,dutch2,dutch3,dutch4,dutch6,dutch7,dutch8,F17582,Afu591,Afu218,Afu257,F13619,F13952,Afu942,Afu1042,F14532,F14513G,Afu166,AF65,Afu124,F12636,1F1SWF4,F12041,F13535,Afu343	34	G	A	c.359G>A	p.Gly120Asp	373150
Afu3g01470	Cluster_9	.	Uncharacterized ORF; Ortholog of A. fumigatus Af293 : Afu1g17050, A. niger CBS 513.88 : An03g01670, An10g00970, An13g03140, A. oryzae RIB40 : AO090011000021, AO090026000122 and A. niger ATCC 1015 : 194603-mRNA, 45030-mRNA	missense_variant	leeds5,leeds4,F17582,F16216,F17764,F16311,leeds2,MO89263LAB,F7763,F15390,leeds6,MO76959EXP,F5211G,F16134,MO91298SB,MO68507EXP,AF72,F17729,dutch1,dutch2,dutch3,dutch4,dutch5,dutch6,dutch7,dutch8,MO69250EXP,F15927,Afu591,Afu218,Afu257,F13619,F12219,MO54056EXP,F18085,leeds1,AF41,Afu942,Afu1042,LMB35Aa,F14532,F14513G,AF90,Afu166,MO79587EXP,F14946G,AF65,F13952,Afu124,F12636,1F1SWF4,F17729W,MO78722EXP,…	59	G	A	c.454G>A	p.Val152Met	373300
Afu3g01470	Cluster_9	.	Uncharacterized ORF; Ortholog of A. fumigatus Af293 : Afu1g17050, A. niger CBS 513.88 : An03g01670, An10g00970, An13g03140, A. oryzae RIB40 : AO090011000021, AO090026000122 and A. niger ATCC 1015 : 194603-mRNA, 45030-mRNA	missense_variant	F13619	1	A	C	c.464A>C	p.Glu155Ala	373310
Afu3g01470	Cluster_9	.	Uncharacterized ORF; Ortholog of A. fumigatus Af293 : Afu1g17050, A. niger CBS 513.88 : An03g01670, An10g00970, An13g03140, A. oryzae RIB40 : AO090011000021, AO090026000122 and A. niger ATCC 1015 : 194603-mRNA, 45030-mRNA	missense_variant	leeds5,leeds4,F17582,F16216,F17764,F16311,leeds2,MO89263LAB,F7763,F15390,leeds6,MO76959EXP,F5211G,F16134,MO91298SB,MO68507EXP,AF72,F17729,dutch1,dutch2,dutch3,dutch4,dutch5,dutch6,dutch7,dutch8,MO69250EXP,F15927,Afu591,Afu218,Afu257,F13619,F12219,MO54056EXP,F18085,leeds1,AF41,Afu942,Afu1042,LMB35Aa,F14532,F14513G,AF90,Afu166,MO79587EXP,F14946G,AF65,F13952,Afu124,F12636,1F1SWF4,F17729W,MO78722EXP,…	59	C	A	c.719C>A	p.Ala240Asp	373661
Afu3g01480	Cluster_9	.	Uncharacterized ORF; Ortholog of A. nidulans FGSC A4 : AN8558, A. niger CBS 513.88 : An08g01070, An13g03160, A. oryzae RIB40 : AO090023000356, AO090012000921 and A. niger ATCC 1015 : 191772-mRNA	missense_variant	F14513G,F12041,F13952,F13535	4	A	G	c.1826T>C	p.Val609Ala	373925
Afu3g01480	Cluster_9	.	Uncharacterized ORF; Ortholog of A. nidulans FGSC A4 : AN8558, A. niger CBS 513.88 : An08g01070, An13g03160, A. oryzae RIB40 : AO090023000356, AO090012000921 and A. niger ATCC 1015 : 191772-mRNA	missense_variant	leeds3	1	A	C	c.1806T>G	p.Asp602Glu	373945
Afu3g01480	Cluster_9	.	Uncharacterized ORF; Ortholog of A. nidulans FGSC A4 : AN8558, A. niger CBS 513.88 : An08g01070, An13g03160, A. oryzae RIB40 : AO090023000356, AO090012000921 and A. niger ATCC 1015 : 191772-mRNA	missense_variant	LMB35Aa,MO79587EXP,F15927	3	A	T	c.1688T>A	p.Ile563Asn	374063
Afu3g01480	Cluster_9	.	Uncharacterized ORF; Ortholog of A. nidulans FGSC A4 : AN8558, A. niger CBS 513.88 : An08g01070, An13g03160, A. oryzae RIB40 : AO090023000356, AO090012000921 and A. niger ATCC 1015 : 191772-mRNA	missense_variant	JCM10253	1	T	G	c.1621A>C	p.Lys541Gln	374130
Afu3g01480	Cluster_9	.	Uncharacterized ORF; Ortholog of A. nidulans FGSC A4 : AN8558, A. niger CBS 513.88 : An08g01070, An13g03160, A. oryzae RIB40 : AO090023000356, AO090012000921 and A. niger ATCC 1015 : 191772-mRNA	missense_variant	leeds5,leeds4,F17582,F16216,F17764,F16311,leeds2,MO89263LAB,F7763,F15390,leeds6,MO76959EXP,F5211G,F16134,MO91298SB,MO68507EXP,AF72,F17729,dutch1,dutch2,dutch3,dutch4,dutch5,dutch6,dutch7,dutch8,MO69250EXP,Afu591,Afu218,Afu257,F13619,F12219,MO54056EXP,F18085,leeds1,AF41,Afu942,Afu1042,F14532,F14513G,AF90,Afu166,leeds3,F14946G,AF65,F13952,Afu124,F12636,1F1SWF4,F17729W,MO78722EXP,ISSF21,F12041,F1353…	57	T	C	c.1612A>G	p.Ile538Val	374139
Afu3g01480	Cluster_9	.	Uncharacterized ORF; Ortholog of A. nidulans FGSC A4 : AN8558, A. niger CBS 513.88 : An08g01070, An13g03160, A. oryzae RIB40 : AO090023000356, AO090012000921 and A. niger ATCC 1015 : 191772-mRNA	missense_variant	dutch5,F16134	2	C	T	c.1588G>A	p.Gly530Ser	374163
Afu3g01480	Cluster_9	.	Uncharacterized ORF; Ortholog of A. nidulans FGSC A4 : AN8558, A. niger CBS 513.88 : An08g01070, An13g03160, A. oryzae RIB40 : AO090023000356, AO090012000921 and A. niger ATCC 1015 : 191772-mRNA	missense_variant	leeds5,leeds4,F17582,F16216,F17764,F16311,leeds2,MO89263LAB,F7763,F15390,leeds6,MO76959EXP,F5211G,F16134,MO91298SB,MO68507EXP,AF72,F17729,dutch1,dutch2,dutch3,dutch4,dutch5,dutch6,dutch7,dutch8,MO69250EXP,Afu591,Afu218,Afu257,F13619,F12219,MO54056EXP,F18085,leeds1,AF41,Afu942,Afu1042,F14532,F14513G,AF90,Afu166,leeds3,F14946G,AF65,F13952,Afu124,F12636,1F1SWF4,F17729W,MO78722EXP,ISSF21,F12041,F1353…	57	C	T	c.1475G>A	p.Gly492Asp	374276
Afu3g01480	Cluster_9	.	Uncharacterized ORF; Ortholog of A. nidulans FGSC A4 : AN8558, A. niger CBS 513.88 : An08g01070, An13g03160, A. oryzae RIB40 : AO090023000356, AO090012000921 and A. niger ATCC 1015 : 191772-mRNA	missense_variant	F16311,MO89263LAB,MO76959EXP,AF90,F16134,MO91298SB,MO68507EXP,AF72,F17729,F17764,F17729W,dutch3,F14946G,dutch5,MO69250EXP,F12219,MO54056EXP,F18085,AF41,ISSF21,1F1SWF4,MO78722EXP,F14403,A1163	24	A	G	c.1402T>C	p.Tyr468His	374349
Afu3g01480	Cluster_9	.	Uncharacterized ORF; Ortholog of A. nidulans FGSC A4 : AN8558, A. niger CBS 513.88 : An08g01070, An13g03160, A. oryzae RIB40 : AO090023000356, AO090012000921 and A. niger ATCC 1015 : 191772-mRNA	missense_variant	leeds5,leeds4,F17582,F16216,F17764,F16311,leeds2,MO89263LAB,F7763,F15390,leeds6,MO76959EXP,F5211G,F16134,MO91298SB,MO68507EXP,AF72,F17729,dutch1,dutch2,dutch3,dutch4,dutch5,dutch6,dutch7,dutch8,MO69250EXP,F15927,Afu591,Afu218,Afu257,F13619,F12219,MO54056EXP,F18085,leeds1,AF41,Afu942,Afu1042,LMB35Aa,F14532,F14513G,AF90,Afu166,leeds3,MO79587EXP,F14946G,AF65,F13952,Afu124,F12636,1F1SWF4,F17729W,MO78…	60	T	C	c.1342A>G	p.Ser448Gly	374409
Afu3g01480	Cluster_9	.	Uncharacterized ORF; Ortholog of A. nidulans FGSC A4 : AN8558, A. niger CBS 513.88 : An08g01070, An13g03160, A. oryzae RIB40 : AO090023000356, AO090012000921 and A. niger ATCC 1015 : 191772-mRNA	missense_variant	F17729,F17729W,MO78722EXP,F14946G	4	G	T	c.1192C>A	p.Leu398Ile	374559
Afu3g01480	Cluster_9	.	Uncharacterized ORF; Ortholog of A. nidulans FGSC A4 : AN8558, A. niger CBS 513.88 : An08g01070, An13g03160, A. oryzae RIB40 : AO090023000356, AO090012000921 and A. niger ATCC 1015 : 191772-mRNA	missense_variant	F16311,MO89263LAB,MO76959EXP,AF90,F16134,MO91298SB,MO68507EXP,AF72,F17729,F17764,F17729W,F14946G,dutch5,MO69250EXP,F12219,MO54056EXP,F18085,AF41,ISSF21,1F1SWF4,MO78722EXP,F14403,A1163	23	C	T	c.1163G>A	p.Arg388Lys	374588
Afu3g01480	Cluster_9	.	Uncharacterized ORF; Ortholog of A. nidulans FGSC A4 : AN8558, A. niger CBS 513.88 : An08g01070, An13g03160, A. oryzae RIB40 : AO090023000356, AO090012000921 and A. niger ATCC 1015 : 191772-mRNA	missense_variant	dutch4,dutch7	2	C	A	c.1161G>T	p.Met387Ile	374590
Afu3g01480	Cluster_9	.	Uncharacterized ORF; Ortholog of A. nidulans FGSC A4 : AN8558, A. niger CBS 513.88 : An08g01070, An13g03160, A. oryzae RIB40 : AO090023000356, AO090012000921 and A. niger ATCC 1015 : 191772-mRNA	missense_variant	leeds3	1	G	T	c.1099C>A	p.Gln367Lys	374652
Afu3g01480	Cluster_9	.	Uncharacterized ORF; Ortholog of A. nidulans FGSC A4 : AN8558, A. niger CBS 513.88 : An08g01070, An13g03160, A. oryzae RIB40 : AO090023000356, AO090012000921 and A. niger ATCC 1015 : 191772-mRNA	missense_variant	dutch3	1	G	A	c.1069C>T	p.Pro357Ser	374682
Afu3g01480	Cluster_9	.	Uncharacterized ORF; Ortholog of A. nidulans FGSC A4 : AN8558, A. niger CBS 513.88 : An08g01070, An13g03160, A. oryzae RIB40 : AO090023000356, AO090012000921 and A. niger ATCC 1015 : 191772-mRNA	missense_variant	ISSF21	1	G	C	c.957C>G	p.Phe319Leu	374794
Afu3g01480	Cluster_9	.	Uncharacterized ORF; Ortholog of A. nidulans FGSC A4 : AN8558, A. niger CBS 513.88 : An08g01070, An13g03160, A. oryzae RIB40 : AO090023000356, AO090012000921 and A. niger ATCC 1015 : 191772-mRNA	missense_variant	F7763	1	C	A	c.940G>T	p.Gly314Trp	374811
Afu3g01480	Cluster_9	.	Uncharacterized ORF; Ortholog of A. nidulans FGSC A4 : AN8558, A. niger CBS 513.88 : An08g01070, An13g03160, A. oryzae RIB40 : AO090023000356, AO090012000921 and A. niger ATCC 1015 : 191772-mRNA	missense_variant	F7763	1	C	A	c.937G>T	p.Gly313Cys	374814
Afu3g01480	Cluster_9	.	Uncharacterized ORF; Ortholog of A. nidulans FGSC A4 : AN8558, A. niger CBS 513.88 : An08g01070, An13g03160, A. oryzae RIB40 : AO090023000356, AO090012000921 and A. niger ATCC 1015 : 191772-mRNA	missense_variant	leeds4,leeds6,F16216,leeds2,Afu1042,F15390,F5211G,leeds1,dutch1,dutch2,dutch3,dutch4,dutch6,dutch7,dutch8,F17582,Afu591,Afu218,Afu257,F13619,F13952,Afu942,F14532,F12636,Afu166,AF65,Afu124,F14513G,F12041,F13535,Afu343	31	C	G	c.852G>C	p.Glu284Asp	374899
Afu3g01480	Cluster_9	.	Uncharacterized ORF; Ortholog of A. nidulans FGSC A4 : AN8558, A. niger CBS 513.88 : An08g01070, An13g03160, A. oryzae RIB40 : AO090023000356, AO090012000921 and A. niger ATCC 1015 : 191772-mRNA	missense_variant	JCM10253	1	C	A	c.723G>T	p.Glu241Asp	375028
Afu3g01480	Cluster_9	.	Uncharacterized ORF; Ortholog of A. nidulans FGSC A4 : AN8558, A. niger CBS 513.88 : An08g01070, An13g03160, A. oryzae RIB40 : AO090023000356, AO090012000921 and A. niger ATCC 1015 : 191772-mRNA	missense_variant	dutch8,leeds2	2	T	C	c.679A>G	p.Ile227Val	375072
Afu3g01480	Cluster_9	.	Uncharacterized ORF; Ortholog of A. nidulans FGSC A4 : AN8558, A. niger CBS 513.88 : An08g01070, An13g03160, A. oryzae RIB40 : AO090023000356, AO090012000921 and A. niger ATCC 1015 : 191772-mRNA	missense_variant	F17764,MO54056EXP,dutch5,F16134	4	A	G	c.395T>C	p.Met132Thr	375425
Afu3g01480	Cluster_9	.	Uncharacterized ORF; Ortholog of A. nidulans FGSC A4 : AN8558, A. niger CBS 513.88 : An08g01070, An13g03160, A. oryzae RIB40 : AO090023000356, AO090012000921 and A. niger ATCC 1015 : 191772-mRNA	missense_variant	leeds4,F17582,F16216,F17764,F16311,leeds2,MO89263LAB,F7763,F15390,leeds6,MO76959EXP,F5211G,F16134,MO91298SB,MO68507EXP,AF72,F17729,dutch1,dutch2,dutch4,dutch5,dutch6,dutch7,dutch8,MO69250EXP,Afu591,Afu218,Afu257,F12219,MO54056EXP,F18085,leeds1,AF41,Afu942,Afu1042,F14532,F14513G,AF90,Afu166,leeds3,F14946G,AF65,F13952,Afu124,F12636,1F1SWF4,F17729W,MO78722EXP,ISSF21,F12041,F13535,Afu343,F14403,A1163	54	T	C	c.364A>G	p.Ile122Val	375456
Afu3g01480	Cluster_9	.	Uncharacterized ORF; Ortholog of A. nidulans FGSC A4 : AN8558, A. niger CBS 513.88 : An08g01070, An13g03160, A. oryzae RIB40 : AO090023000356, AO090012000921 and A. niger ATCC 1015 : 191772-mRNA	missense_variant	dutch3,F13619	2	G	A	c.308C>T	p.Ser103Leu	375512
Afu3g01480	Cluster_9	.	Uncharacterized ORF; Ortholog of A. nidulans FGSC A4 : AN8558, A. niger CBS 513.88 : An08g01070, An13g03160, A. oryzae RIB40 : AO090023000356, AO090012000921 and A. niger ATCC 1015 : 191772-mRNA	missense_variant	dutch1,F14513G,F13952,Afu942,F14532,Afu1042,F12041,Afu591,Afu218,Afu257,F13535,F15390,Afu166,Afu343,Afu124	15	G	T	c.181C>A	p.Arg61Ser	375639
Afu3g02450	Cluster_10	fragmented_supercluster	Uncharacterized ORF; Ortholog of A. oryzae RIB40 : AO090124000005, N. fischeri NRRL 181 : NFIA_003660, Aspergillus flavus NRRL 3357 : AFL2T_08039, Aspergillus wentii : Aspwe1_0048316 and A. fumigatus A1163 : AFUB_045860	frameshift_variant	leeds5	1	TCTGC	T	c.270_273delCTGC	p.Cys91fs	612594
Afu3g02450	Cluster_10	fragmented_supercluster	Uncharacterized ORF; Ortholog of A. oryzae RIB40 : AO090124000005, N. fischeri NRRL 181 : NFIA_003660, Aspergillus flavus NRRL 3357 : AFL2T_08039, Aspergillus wentii : Aspwe1_0048316 and A. fumigatus A1163 : AFUB_045860	missense_variant	MO79587EXP	1	A	C	c.320A>C	p.His107Pro	612645
Afu3g02450	Cluster_10	fragmented_supercluster	Uncharacterized ORF; Ortholog of A. oryzae RIB40 : AO090124000005, N. fischeri NRRL 181 : NFIA_003660, Aspergillus flavus NRRL 3357 : AFL2T_08039, Aspergillus wentii : Aspwe1_0048316 and A. fumigatus A1163 : AFUB_045860	missense_variant	LMB35Aa,MO79587EXP	2	A	G	c.395A>G	p.His132Arg	612720
Afu3g02450	Cluster_10	fragmented_supercluster	Uncharacterized ORF; Ortholog of A. oryzae RIB40 : AO090124000005, N. fischeri NRRL 181 : NFIA_003660, Aspergillus flavus NRRL 3357 : AFL2T_08039, Aspergillus wentii : Aspwe1_0048316 and A. fumigatus A1163 : AFUB_045860	missense_variant	LMB35Aa	1	C	A	c.488C>A	p.Thr163Asn	612903
Afu3g02450	Cluster_10	fragmented_supercluster	Uncharacterized ORF; Ortholog of A. oryzae RIB40 : AO090124000005, N. fischeri NRRL 181 : NFIA_003660, Aspergillus flavus NRRL 3357 : AFL2T_08039, Aspergillus wentii : Aspwe1_0048316 and A. fumigatus A1163 : AFUB_045860	missense_variant	F18085,F16311	2	A	T	c.571A>T	p.Ile191Leu	612986
Afu3g02450	Cluster_10	fragmented_supercluster	Uncharacterized ORF; Ortholog of A. oryzae RIB40 : AO090124000005, N. fischeri NRRL 181 : NFIA_003660, Aspergillus flavus NRRL 3357 : AFL2T_08039, Aspergillus wentii : Aspwe1_0048316 and A. fumigatus A1163 : AFUB_045860	missense_variant	F18085,F17764,ISSF21,MO69250EXP,AF41,1F1SWF4,F16311,MO89263LAB,F16134,MO76959EXP,AF90,F12219,AF72,F14403,A1163	15	G	C	c.839G>C	p.Gly280Ala	613349
Afu3g02450	Cluster_10	fragmented_supercluster	Uncharacterized ORF; Ortholog of A. oryzae RIB40 : AO090124000005, N. fischeri NRRL 181 : NFIA_003660, Aspergillus flavus NRRL 3357 : AFL2T_08039, Aspergillus wentii : Aspwe1_0048316 and A. fumigatus A1163 : AFUB_045860	missense_variant	LMB35Aa,MO79587EXP	2	G	A	c.869G>A	p.Arg290Lys	613379
Afu3g02450	Cluster_10	fragmented_supercluster	Uncharacterized ORF; Ortholog of A. oryzae RIB40 : AO090124000005, N. fischeri NRRL 181 : NFIA_003660, Aspergillus flavus NRRL 3357 : AFL2T_08039, Aspergillus wentii : Aspwe1_0048316 and A. fumigatus A1163 : AFUB_045860	missense_variant	F17729,F17729W,MO78722EXP,F14946G	4	G	A	c.910G>A	p.Gly304Ser	613420
Afu3g02450	Cluster_10	fragmented_supercluster	Uncharacterized ORF; Ortholog of A. oryzae RIB40 : AO090124000005, N. fischeri NRRL 181 : NFIA_003660, Aspergillus flavus NRRL 3357 : AFL2T_08039, Aspergillus wentii : Aspwe1_0048316 and A. fumigatus A1163 : AFUB_045860	missense_variant	F17729,F17729W,MO78722EXP,F14946G	4	G	A	c.911G>A	p.Gly304Asp	613421
Afu3g02450	Cluster_10	fragmented_supercluster	Uncharacterized ORF; Ortholog of A. oryzae RIB40 : AO090124000005, N. fischeri NRRL 181 : NFIA_003660, Aspergillus flavus NRRL 3357 : AFL2T_08039, Aspergillus wentii : Aspwe1_0048316 and A. fumigatus A1163 : AFUB_045860	frameshift_variant	LMB35Aa,MO79587EXP	2	G	GA	c.917dupA	p.Asn306fs	613425
Afu3g02450	Cluster_10	fragmented_supercluster	Uncharacterized ORF; Ortholog of A. oryzae RIB40 : AO090124000005, N. fischeri NRRL 181 : NFIA_003660, Aspergillus flavus NRRL 3357 : AFL2T_08039, Aspergillus wentii : Aspwe1_0048316 and A. fumigatus A1163 : AFUB_045860	missense_variant	F17729,F17729W,MO78722EXP,F14946G	4	G	A	c.943G>A	p.Ala315Thr	613453
Afu3g02450	Cluster_10	fragmented_supercluster	Uncharacterized ORF; Ortholog of A. oryzae RIB40 : AO090124000005, N. fischeri NRRL 181 : NFIA_003660, Aspergillus flavus NRRL 3357 : AFL2T_08039, Aspergillus wentii : Aspwe1_0048316 and A. fumigatus A1163 : AFUB_045860	missense_variant	MO79587EXP	1	C	T	c.1072C>T	p.Arg358Cys	613582
Afu3g02450	Cluster_10	fragmented_supercluster	Uncharacterized ORF; Ortholog of A. oryzae RIB40 : AO090124000005, N. fischeri NRRL 181 : NFIA_003660, Aspergillus flavus NRRL 3357 : AFL2T_08039, Aspergillus wentii : Aspwe1_0048316 and A. fumigatus A1163 : AFUB_045860	missense_variant	F17729,F17729W,MO78722EXP,F14946G	4	A	G	c.1163A>G	p.Gln388Arg	613673
Afu3g02450	Cluster_10	fragmented_supercluster	Uncharacterized ORF; Ortholog of A. oryzae RIB40 : AO090124000005, N. fischeri NRRL 181 : NFIA_003660, Aspergillus flavus NRRL 3357 : AFL2T_08039, Aspergillus wentii : Aspwe1_0048316 and A. fumigatus A1163 : AFUB_045860	missense_variant	LMB35Aa,MO79587EXP	2	T	C	c.1388T>C	p.Val463Ala	613898
Afu3g02450	Cluster_10	fragmented_supercluster	Uncharacterized ORF; Ortholog of A. oryzae RIB40 : AO090124000005, N. fischeri NRRL 181 : NFIA_003660, Aspergillus flavus NRRL 3357 : AFL2T_08039, Aspergillus wentii : Aspwe1_0048316 and A. fumigatus A1163 : AFUB_045860	missense_variant	LMB35Aa,MO79587EXP	2	A	C	c.1537A>C	p.Ile513Leu	614047
Afu3g02450	Cluster_10	fragmented_supercluster	Uncharacterized ORF; Ortholog of A. oryzae RIB40 : AO090124000005, N. fischeri NRRL 181 : NFIA_003660, Aspergillus flavus NRRL 3357 : AFL2T_08039, Aspergillus wentii : Aspwe1_0048316 and A. fumigatus A1163 : AFUB_045860	missense_variant	leeds5,LMB35Aa,F16311,MO89263LAB,F7763,MO76959EXP,AF90,F16134,MO91298SB,MO68507EXP,AF72,F17729,F17764,dutch2,dutch3,F14946G,dutch5,MO69250EXP,leeds3,F12219,MO54056EXP,F18085,AF41,F17729W,MO79587EXP,ISSF21,1F1SWF4,MO78722EXP,Afu343,F14403,A1163	31	A	G	c.1630A>G	p.Lys544Glu	614140
Afu3g02450	Cluster_10	fragmented_supercluster	Uncharacterized ORF; Ortholog of A. oryzae RIB40 : AO090124000005, N. fischeri NRRL 181 : NFIA_003660, Aspergillus flavus NRRL 3357 : AFL2T_08039, Aspergillus wentii : Aspwe1_0048316 and A. fumigatus A1163 : AFUB_045860	missense_variant	LMB35Aa,MO79587EXP	2	T	C	c.1808T>C	p.Val603Ala	614318
Afu3g02450	Cluster_10	fragmented_supercluster	Uncharacterized ORF; Ortholog of A. oryzae RIB40 : AO090124000005, N. fischeri NRRL 181 : NFIA_003660, Aspergillus flavus NRRL 3357 : AFL2T_08039, Aspergillus wentii : Aspwe1_0048316 and A. fumigatus A1163 : AFUB_045860	missense_variant	LMB35Aa,MO79587EXP	2	G	A	c.1906G>A	p.Val636Ile	614505
Afu3g02450	Cluster_10	fragmented_supercluster	Uncharacterized ORF; Ortholog of A. oryzae RIB40 : AO090124000005, N. fischeri NRRL 181 : NFIA_003660, Aspergillus flavus NRRL 3357 : AFL2T_08039, Aspergillus wentii : Aspwe1_0048316 and A. fumigatus A1163 : AFUB_045860	missense_variant	LMB35Aa,MO79587EXP	2	G	A	c.2278G>A	p.Ala760Thr	614877
Afu3g02450	Cluster_10	fragmented_supercluster	Uncharacterized ORF; Ortholog of A. oryzae RIB40 : AO090124000005, N. fischeri NRRL 181 : NFIA_003660, Aspergillus flavus NRRL 3357 : AFL2T_08039, Aspergillus wentii : Aspwe1_0048316 and A. fumigatus A1163 : AFUB_045860	missense_variant	dutch2,dutch3,LMB35Aa,MO79587EXP	4	G	C	c.3169G>C	p.Val1057Leu	615838
Afu3g02450	Cluster_10	fragmented_supercluster	Uncharacterized ORF; Ortholog of A. oryzae RIB40 : AO090124000005, N. fischeri NRRL 181 : NFIA_003660, Aspergillus flavus NRRL 3357 : AFL2T_08039, Aspergillus wentii : Aspwe1_0048316 and A. fumigatus A1163 : AFUB_045860	missense_variant	leeds5,leeds1,F16311,MO89263LAB,F7763,MO76959EXP,AF90,F16134,MO91298SB,MO68507EXP,AF72,F17729,F17764,dutch2,dutch3,F14946G,dutch5,MO69250EXP,leeds3,F12219,MO54056EXP,F18085,AF41,LMB35Aa,F17729W,MO79587EXP,ISSF21,1F1SWF4,MO78722EXP,Afu343,F14403,A1163	32	T	C	c.3173T>C	p.Val1058Ala	615842
Afu3g02460	Cluster_10	fragmented_supercluster	Uncharacterized ORF; Has domain(s) with predicted ATP binding, protein kinase activity, protein tyrosine kinase activity, transferase activity, transferring phosphorus-containing groups activity and role in protein phosphorylation	missense_variant	F7763	1	G	C	c.324G>C	p.Glu108Asp	619678
Afu3g02460	Cluster_10	fragmented_supercluster	Uncharacterized ORF; Has domain(s) with predicted ATP binding, protein kinase activity, protein tyrosine kinase activity, transferase activity, transferring phosphorus-containing groups activity and role in protein phosphorylation	missense_variant	F17729,F17764,F17729W,AF41,1F1SWF4,F16311,MO78722EXP,ISSF21,F16134,F18085,AF72,AF90,F12219,F14946G,MO54056EXP,F14403,A1163	17	C	T	c.347C>T	p.Thr116Ile	619701
Afu3g02460	Cluster_10	fragmented_supercluster	Uncharacterized ORF; Has domain(s) with predicted ATP binding, protein kinase activity, protein tyrosine kinase activity, transferase activity, transferring phosphorus-containing groups activity and role in protein phosphorylation	missense_variant	leeds3	1	T	C	c.353T>C	p.Ile118Thr	619707
Afu3g02460	Cluster_10	fragmented_supercluster	Uncharacterized ORF; Has domain(s) with predicted ATP binding, protein kinase activity, protein tyrosine kinase activity, transferase activity, transferring phosphorus-containing groups activity and role in protein phosphorylation	missense_variant	F17729,F17764,F17729W,AF41,1F1SWF4,F16311,MO78722EXP,ISSF21,F16134,F18085,AF72,AF90,F12219,F14946G,MO54056EXP,F14403,A1163	17	C	G	c.362C>G	p.Ala121Gly	619716
Afu3g02460	Cluster_10	fragmented_supercluster	Uncharacterized ORF; Has domain(s) with predicted ATP binding, protein kinase activity, protein tyrosine kinase activity, transferase activity, transferring phosphorus-containing groups activity and role in protein phosphorylation	missense_variant	dutch3	1	G	C	c.439G>C	p.Val147Leu	619793
Afu3g02460	Cluster_10	fragmented_supercluster	Uncharacterized ORF; Has domain(s) with predicted ATP binding, protein kinase activity, protein tyrosine kinase activity, transferase activity, transferring phosphorus-containing groups activity and role in protein phosphorylation	missense_variant	dutch3	1	G	A	c.474G>A	p.Met158Ile	619828
Afu3g02460	Cluster_10	fragmented_supercluster	Uncharacterized ORF; Has domain(s) with predicted ATP binding, protein kinase activity, protein tyrosine kinase activity, transferase activity, transferring phosphorus-containing groups activity and role in protein phosphorylation	missense_variant	dutch3	1	A	G	c.527A>G	p.Tyr176Cys	619881
Afu3g02460	Cluster_10	fragmented_supercluster	Uncharacterized ORF; Has domain(s) with predicted ATP binding, protein kinase activity, protein tyrosine kinase activity, transferase activity, transferring phosphorus-containing groups activity and role in protein phosphorylation	missense_variant	F7763	1	A	C	c.814A>C	p.Lys272Gln	620168
Afu3g02460	Cluster_10	fragmented_supercluster	Uncharacterized ORF; Has domain(s) with predicted ATP binding, protein kinase activity, protein tyrosine kinase activity, transferase activity, transferring phosphorus-containing groups activity and role in protein phosphorylation	missense_variant	dutch3	1	G	A	c.836G>A	p.Gly279Asp	620190
Afu3g02460	Cluster_10	fragmented_supercluster	Uncharacterized ORF; Has domain(s) with predicted ATP binding, protein kinase activity, protein tyrosine kinase activity, transferase activity, transferring phosphorus-containing groups activity and role in protein phosphorylation	missense_variant	dutch3	1	T	A	c.946T>A	p.Cys316Ser	620380
Afu3g02460	Cluster_10	fragmented_supercluster	Uncharacterized ORF; Has domain(s) with predicted ATP binding, protein kinase activity, protein tyrosine kinase activity, transferase activity, transferring phosphorus-containing groups activity and role in protein phosphorylation	missense_variant	F16134	1	C	T	c.988C>T	p.Leu330Phe	620422
Afu3g02460	Cluster_10	fragmented_supercluster	Uncharacterized ORF; Has domain(s) with predicted ATP binding, protein kinase activity, protein tyrosine kinase activity, transferase activity, transferring phosphorus-containing groups activity and role in protein phosphorylation	missense_variant	F7763	1	C	T	c.1037C>T	p.Ser346Phe	620471
Afu3g02460	Cluster_10	fragmented_supercluster	Uncharacterized ORF; Has domain(s) with predicted ATP binding, protein kinase activity, protein tyrosine kinase activity, transferase activity, transferring phosphorus-containing groups activity and role in protein phosphorylation	missense_variant	dutch3	1	C	A	c.1112C>A	p.Pro371His	620546
Afu3g02460	Cluster_10	fragmented_supercluster	Uncharacterized ORF; Has domain(s) with predicted ATP binding, protein kinase activity, protein tyrosine kinase activity, transferase activity, transferring phosphorus-containing groups activity and role in protein phosphorylation	missense_variant	leeds5	1	A	G	c.1160A>G	p.Glu387Gly	620594
Afu3g02460	Cluster_10	fragmented_supercluster	Uncharacterized ORF; Has domain(s) with predicted ATP binding, protein kinase activity, protein tyrosine kinase activity, transferase activity, transferring phosphorus-containing groups activity and role in protein phosphorylation	missense_variant	F18085,F16311,F14403,AF90	4	C	A	c.1217C>A	p.Pro406His	620651
Afu3g02460	Cluster_10	fragmented_supercluster	Uncharacterized ORF; Has domain(s) with predicted ATP binding, protein kinase activity, protein tyrosine kinase activity, transferase activity, transferring phosphorus-containing groups activity and role in protein phosphorylation	missense_variant	dutch2	1	A	G	c.1267A>G	p.Ile423Val	620701
Afu3g02470	Cluster_10	fragmented_supercluster	Uncharacterized ORF; Has domain(s) with predicted carbon-nitrogen ligase activity, with glutamine as amido-N-donor activity	missense_variant	F17729,F17764,F17729W,dutch3,AF41,1F1SWF4,F16311,MO78722EXP,ISSF21,F16134,F18085,AF72,AF90,F12219,F14946G,MO54056EXP,F14403,A1163	18	A	C	c.1914T>G	p.Ile638Met	621850
Afu3g02470	Cluster_10	fragmented_supercluster	Uncharacterized ORF; Has domain(s) with predicted carbon-nitrogen ligase activity, with glutamine as amido-N-donor activity	missense_variant	F17729,F17764,F17729W,dutch3,AF41,1F1SWF4,F16311,MO78722EXP,ISSF21,F16134,F18085,AF72,AF90,F12219,F14946G,MO54056EXP,F14403,A1163	18	A	C	c.1756T>G	p.Phe586Val	622008
Afu3g02470	Cluster_10	fragmented_supercluster	Uncharacterized ORF; Has domain(s) with predicted carbon-nitrogen ligase activity, with glutamine as amido-N-donor activity	missense_variant	MO68507EXP,dutch5	2	A	G	c.1138T>C	p.Phe380Leu	622626
Afu3g02470	Cluster_10	fragmented_supercluster	Uncharacterized ORF; Has domain(s) with predicted carbon-nitrogen ligase activity, with glutamine as amido-N-donor activity	missense_variant	MO68507EXP,dutch5	2	G	T	c.1134C>A	p.Asp378Glu	622630
Afu3g02470	Cluster_10	fragmented_supercluster	Uncharacterized ORF; Has domain(s) with predicted carbon-nitrogen ligase activity, with glutamine as amido-N-donor activity	missense_variant	MO68507EXP	1	C	T	c.1109G>A	p.Cys370Tyr	622655
Afu3g02470	Cluster_10	fragmented_supercluster	Uncharacterized ORF; Has domain(s) with predicted carbon-nitrogen ligase activity, with glutamine as amido-N-donor activity	missense_variant	F15927	1	A	G	c.121T>C	p.Tyr41His	623643
Afu3g02470	Cluster_10	fragmented_supercluster	Uncharacterized ORF; Has domain(s) with predicted carbon-nitrogen ligase activity, with glutamine as amido-N-donor activity	missense_variant	dutch3	1	C	T	c.22G>A	p.Glu8Lys	623742
Afu3g02470	Cluster_10	fragmented_supercluster	Uncharacterized ORF; Has domain(s) with predicted carbon-nitrogen ligase activity, with glutamine as amido-N-donor activity	missense_variant	F15927	1	G	A	c.11C>T	p.Pro4Leu	623753
Afu3g02480	Cluster_10	fragmented_supercluster	Uncharacterized ORF; Has domain(s) with predicted sequence-specific DNA binding RNA polymerase II transcription factor activity, zinc ion binding activity, role in regulation of transcription, DNA-dependent and nucleus localization	missense_variant	leeds1,F16311,F7763,AF90,F16134,MO68507EXP,AF72,F17729,F17764,dutch2,dutch3,F14946G,dutch5,F15927,F12219,MO54056EXP,F18085,AF41,F17729W,ISSF21,1F1SWF4,MO78722EXP,F14403,A1163	24	A	C	c.1717T>G	p.Leu573Val	624179
Afu3g02480	Cluster_10	fragmented_supercluster	Uncharacterized ORF; Has domain(s) with predicted sequence-specific DNA binding RNA polymerase II transcription factor activity, zinc ion binding activity, role in regulation of transcription, DNA-dependent and nucleus localization	missense_variant	F15927	1	T	C	c.1663A>G	p.Lys555Glu	624233
Afu3g02480	Cluster_10	fragmented_supercluster	Uncharacterized ORF; Has domain(s) with predicted sequence-specific DNA binding RNA polymerase II transcription factor activity, zinc ion binding activity, role in regulation of transcription, DNA-dependent and nucleus localization	missense_variant	F7763	1	G	T	c.1589C>A	p.Thr530Lys	624307
Afu3g02480	Cluster_10	fragmented_supercluster	Uncharacterized ORF; Has domain(s) with predicted sequence-specific DNA binding RNA polymerase II transcription factor activity, zinc ion binding activity, role in regulation of transcription, DNA-dependent and nucleus localization	missense_variant	F7763	1	C	G	c.1181G>C	p.Trp394Ser	624780
Afu3g02480	Cluster_10	fragmented_supercluster	Uncharacterized ORF; Has domain(s) with predicted sequence-specific DNA binding RNA polymerase II transcription factor activity, zinc ion binding activity, role in regulation of transcription, DNA-dependent and nucleus localization	missense_variant	F16311,F7763,AF90,F16134,MO68507EXP,AF72,F17729,F17764,dutch2,dutch3,F14946G,dutch5,F15927,F12219,MO54056EXP,F18085,AF41,F17729W,ISSF21,1F1SWF4,MO78722EXP,F14403,A1163	23	A	T	c.1165T>A	p.Leu389Met	624796
Afu3g02480	Cluster_10	fragmented_supercluster	Uncharacterized ORF; Has domain(s) with predicted sequence-specific DNA binding RNA polymerase II transcription factor activity, zinc ion binding activity, role in regulation of transcription, DNA-dependent and nucleus localization	missense_variant	F7763	1	C	T	c.524G>A	p.Gly175Asp	625496
Afu3g02480	Cluster_10	fragmented_supercluster	Uncharacterized ORF; Has domain(s) with predicted sequence-specific DNA binding RNA polymerase II transcription factor activity, zinc ion binding activity, role in regulation of transcription, DNA-dependent and nucleus localization	missense_variant	F7763	1	T	C	c.521A>G	p.Asn174Ser	625499
Afu3g02500	Cluster_10	fragmented_supercluster	Uncharacterized ORF; Putative protein kinase	missense_variant	dutch3,F7763,F15927	3	G	A	c.1075C>T	p.His359Tyr	626736
Afu3g02500	Cluster_10	fragmented_supercluster	Uncharacterized ORF; Putative protein kinase	missense_variant	F15927	1	T	C	c.1013A>G	p.Asp338Gly	626798
Afu3g02500	Cluster_10	fragmented_supercluster	Uncharacterized ORF; Putative protein kinase	missense_variant	dutch3,F7763,F15927	3	G	T	c.995C>A	p.Thr332Asn	626816
Afu3g02500	Cluster_10	fragmented_supercluster	Uncharacterized ORF; Putative protein kinase	missense_variant	F17729,F17764,dutch2,AF41,1F1SWF4,F16311,ISSF21,MO78722EXP,F17729W,F16134,F18085,AF72,AF90,F12219,F14946G,MO54056EXP,F14403,A1163	18	T	C	c.761A>G	p.Glu254Gly	627116
Afu3g02500	Cluster_10	fragmented_supercluster	Uncharacterized ORF; Putative protein kinase	missense_variant	dutch3,F15927	2	G	C	c.472C>G	p.Leu158Val	627416
Afu3g02500	Cluster_10	fragmented_supercluster	Uncharacterized ORF; Putative protein kinase	missense_variant	dutch3,F7763,F15927	3	A	G	c.332T>C	p.Val111Ala	627556
Afu3g02500	Cluster_10	fragmented_supercluster	Uncharacterized ORF; Putative protein kinase	missense_variant	dutch3,F7763,F15927	3	T	C	c.188A>G	p.His63Arg	627700
Afu3g02500	Cluster_10	fragmented_supercluster	Uncharacterized ORF; Putative protein kinase	missense_variant	F7763	1	A	T	c.101T>A	p.Ile34Asn	627823
Afu3g02500	Cluster_10	fragmented_supercluster	Uncharacterized ORF; Putative protein kinase	missense_variant	dutch2	1	C	A	c.19G>T	p.Asp7Tyr	627905
Afu3g02520	Cluster_10	fragmented_supercluster	Uncharacterized ORF; Has domain(s) with predicted role in transmembrane transport and integral to membrane localization	missense_variant	F7763	1	T	C	c.1228A>G	p.Thr410Ala	630466
Afu3g02520	Cluster_10	fragmented_supercluster	Uncharacterized ORF; Has domain(s) with predicted role in transmembrane transport and integral to membrane localization	missense_variant	F17729,F17764,dutch2,dutch3,AF41,1F1SWF4,F16311,ISSF21,MO78722EXP,F7763,F17729W,F15927,F16134,F18085,AF72,AF90,F12219,F14946G,MO54056EXP,F14403,A1163	21	T	C	c.1126A>G	p.Ile376Val	630568
Afu3g02520	Cluster_10	fragmented_supercluster	Uncharacterized ORF; Has domain(s) with predicted role in transmembrane transport and integral to membrane localization	missense_variant	F16311,F7763,AF90,F16134,AF72,F17729,F17764,dutch2,dutch3,F14946G,dutch5,F15927,F12219,MO54056EXP,F18085,AF41,F17729W,ISSF21,1F1SWF4,MO78722EXP,F14403,A1163	22	T	G	c.926A>C	p.Gln309Pro	630829
Afu3g02520	Cluster_10	fragmented_supercluster	Uncharacterized ORF; Has domain(s) with predicted role in transmembrane transport and integral to membrane localization	missense_variant	F16311,F7763,AF90,F16134,AF72,F17729,F17764,dutch2,dutch3,F14946G,dutch5,F15927,F12219,MO54056EXP,F18085,AF41,F17729W,ISSF21,1F1SWF4,MO78722EXP,F14403,A1163	22	C	T	c.889G>A	p.Ala297Thr	630866
Afu3g02520	Cluster_10	fragmented_supercluster	Uncharacterized ORF; Has domain(s) with predicted role in transmembrane transport and integral to membrane localization	missense_variant	dutch3,F15927	2	T	C	c.832A>G	p.Thr278Ala	630923
Afu3g02520	Cluster_10	fragmented_supercluster	Uncharacterized ORF; Has domain(s) with predicted role in transmembrane transport and integral to membrane localization	missense_variant	leeds1,F16311,F7763,AF90,F16134,AF72,F17729,F17764,dutch2,dutch3,F14946G,dutch5,F15927,F12219,MO54056EXP,F18085,AF41,F17729W,ISSF21,1F1SWF4,MO78722EXP,F14403,A1163	23	A	G	c.676T>C	p.Phe226Leu	631079
Afu3g02520	Cluster_10	fragmented_supercluster	Uncharacterized ORF; Has domain(s) with predicted role in transmembrane transport and integral to membrane localization	missense_variant	F7763	1	A	C	c.560T>G	p.Leu187Arg	631244
Afu3g02520	Cluster_10	fragmented_supercluster	Uncharacterized ORF; Has domain(s) with predicted role in transmembrane transport and integral to membrane localization	missense_variant&splice_region_variant	dutch3	1	A	G	c.461T>C	p.Leu154Ser	631407
Afu3g02520	Cluster_10	fragmented_supercluster	Uncharacterized ORF; Has domain(s) with predicted role in transmembrane transport and integral to membrane localization	missense_variant	dutch2	1	C	A	c.418G>T	p.Val140Phe	631450
Afu3g02530	Cluster_10	fragmented_supercluster	Uncharacterized ORF; Protein similar to polyketide synthases (PKS-like), encoded in a predicted secondary metabolite gene cluster	stop_gained&inframe_insertion	F17729,dutch3,F14946G	3	T	TTCGGCGCCGTGCGCTAAAGTGGCCACGCAAGCACAGGGGGTGCGACCCTCTTTGCCAAATCTCTTAGCGAGG	c.1804_1805insCCTCGCTAAGAGATTTGGCAAAGAGGGTCGCACCCCCTGTGCTTGCGTGGCCACTTTAGCGCACGGCGCCGA	p.Asp602delinsAlaSerLeuArgAspLeuAlaLysArgValAlaProProValLeuAlaTrpProLeuTerArgThrAlaProAsn	632230
Afu3g02530	Cluster_10	fragmented_supercluster	Uncharacterized ORF; Protein similar to polyketide synthases (PKS-like), encoded in a predicted secondary metabolite gene cluster	missense_variant	leeds4,leeds6,F16216,F17764,Afu1042,F15390,F5211G,F16134,AF41,AF72,dutch1,dutch2,dutch3,dutch4,dutch6,dutch7,dutch8,F17582,Afu591,Afu218,Afu257,F13619,F12219,leeds1,F13952,Afu942,F14532,F12636,AF90,Afu166,AF65,Afu124,F14513G,MO78722EXP,F12041,F13535,Afu343,F14403,A1163	39	G	C	c.1633C>G	p.Arg545Gly	632402
Afu3g02530	Cluster_10	fragmented_supercluster	Uncharacterized ORF; Protein similar to polyketide synthases (PKS-like), encoded in a predicted secondary metabolite gene cluster	missense_variant	leeds4,leeds6,F16216,F17764,Afu1042,F15390,F5211G,F16134,AF41,AF72,dutch1,dutch2,dutch3,dutch4,dutch6,dutch7,dutch8,F17582,Afu591,Afu218,Afu257,F13619,F12219,leeds1,F13952,Afu942,F14532,F12636,AF90,Afu166,AF65,Afu124,F14513G,MO78722EXP,F12041,F13535,Afu343,F14403,A1163	39	A	G	c.1358T>C	p.Val453Ala	632677
Afu3g02530	Cluster_10	fragmented_supercluster	Uncharacterized ORF; Protein similar to polyketide synthases (PKS-like), encoded in a predicted secondary metabolite gene cluster	missense_variant	leeds4,leeds6,F16216,F17764,Afu1042,F15390,F5211G,F16134,AF41,AF72,dutch1,dutch2,dutch3,dutch4,dutch6,dutch7,dutch8,F17582,Afu591,Afu218,Afu257,F13619,F12219,leeds1,F13952,Afu942,F14532,F12636,AF90,Afu166,AF65,Afu124,F14513G,MO78722EXP,F12041,F13535,Afu343,F14403,A1163	39	G	A	c.1309C>T	p.Pro437Ser	632726
Afu3g02530	Cluster_10	fragmented_supercluster	Uncharacterized ORF; Protein similar to polyketide synthases (PKS-like), encoded in a predicted secondary metabolite gene cluster	missense_variant	leeds4,leeds6,F16216,F17764,Afu1042,F15390,F5211G,F16134,AF41,AF72,dutch1,dutch2,dutch3,dutch4,dutch6,dutch7,dutch8,F17582,Afu591,Afu218,Afu257,F13619,F12219,leeds1,F13952,Afu942,F14532,F12636,AF90,Afu166,AF65,Afu124,F14513G,MO78722EXP,F12041,F13535,Afu343,F14403,A1163	39	C	G	c.1304G>C	p.Cys435Ser	632731
Afu3g02530	Cluster_10	fragmented_supercluster	Uncharacterized ORF; Protein similar to polyketide synthases (PKS-like), encoded in a predicted secondary metabolite gene cluster	missense_variant	leeds4,leeds6,F16216,F17764,Afu1042,F15390,F5211G,F16134,AF41,AF72,dutch1,dutch2,dutch3,dutch4,dutch6,dutch7,dutch8,F17582,Afu591,Afu218,Afu257,F13619,F12219,leeds1,F13952,Afu942,F14532,F12636,AF90,Afu166,AF65,Afu124,F14513G,MO78722EXP,F12041,F13535,Afu343,F14403,A1163	39	G	T	c.1129C>A	p.His377Asn	633034
Afu3g02530	Cluster_10	fragmented_supercluster	Uncharacterized ORF; Protein similar to polyketide synthases (PKS-like), encoded in a predicted secondary metabolite gene cluster	missense_variant	leeds4,leeds6,F16216,F17764,F16311,F7763,F15390,F5211G,F16134,AF41,AF72,F17729,dutch1,dutch2,dutch3,dutch4,dutch6,dutch7,dutch8,F17582,F15927,Afu591,Afu218,Afu257,F13619,F12219,Afu124,F18085,leeds1,F13952,Afu942,Afu1042,F14532,F14513G,AF90,Afu166,F14946G,AF65,JCM10253,F12636,1F1SWF4,F17729W,MO78722EXP,ISSF21,F12041,F13535,Afu343,F14403,A1163	49	C	T	c.248G>A	p.Cys83Tyr	634042
Afu3g02530	Cluster_10	fragmented_supercluster	Uncharacterized ORF; Protein similar to polyketide synthases (PKS-like), encoded in a predicted secondary metabolite gene cluster	missense_variant	leeds4,leeds6,F16216,F17764,Afu1042,F15390,F5211G,F16134,AF41,AF72,dutch1,dutch2,dutch3,dutch4,dutch6,dutch7,dutch8,F17582,Afu591,Afu218,Afu257,F13619,F12219,leeds1,F13952,Afu942,F14532,F12636,AF90,Afu166,AF65,Afu124,F14513G,MO78722EXP,F12041,F13535,Afu343,F14403,A1163	39	A	G	c.104T>C	p.Val35Ala	634186
Afu3g02530	Cluster_10	fragmented_supercluster	Uncharacterized ORF; Protein similar to polyketide synthases (PKS-like), encoded in a predicted secondary metabolite gene cluster	missense_variant	leeds4,leeds6,F16216,F17764,Afu1042,F15390,F5211G,F16134,AF41,AF72,dutch1,dutch2,dutch4,dutch6,dutch7,dutch8,F17582,Afu591,Afu218,Afu257,F13619,F12219,leeds1,F13952,Afu942,F14532,F12636,AF90,Afu166,AF65,Afu124,F14513G,MO78722EXP,F12041,F13535,Afu343,F14403,A1163	38	C	G	c.92G>C	p.Gly31Ala	634198
Afu3g02540	Cluster_10	fragmented_supercluster	Uncharacterized ORF; Ortholog of A. nidulans FGSC A4 : AN9006, A. fumigatus Af293 : Afu6g11710, Afu7g08440, Afu5g00145, A. niger CBS 513.88 : An09g05330 and A. oryzae RIB40 : AO090038000212	missense_variant	MO78722EXP,AF90,A1163	3	C	G	c.165C>G	p.Ile55Met	635320
Afu3g02550	Cluster_10	fragmented_supercluster	Uncharacterized ORF	missense_variant	JCM10253	1	T	C	c.8T>C	p.Val3Ala	639580
Afu3g02550	Cluster_10	fragmented_supercluster	Uncharacterized ORF	frameshift_variant	F13619	1	T	TC	c.78dupC	p.Val27fs	639710
Afu3g02550	Cluster_10	fragmented_supercluster	Uncharacterized ORF	stop_gained	dutch2,dutch3,AF65,F5211G	4	C	T	c.82C>T	p.Gln28*	639720
Afu3g02550	Cluster_10	fragmented_supercluster	Uncharacterized ORF	missense_variant	leeds3	1	C	T	c.269C>T	p.Ala90Val	640068
Afu3g02550	Cluster_10	fragmented_supercluster	Uncharacterized ORF	splice_acceptor_variant&intron_variant	leeds2	1	A	G	c.384-2A>G		640297
Afu3g02550	Cluster_10	fragmented_supercluster	Uncharacterized ORF	splice_acceptor_variant&intron_variant	leeds2	1	G	A	c.384-1G>A		640298
Afu3g02550	Cluster_10	fragmented_supercluster	Uncharacterized ORF	missense_variant	leeds2	1	A	G	c.412A>G	p.Asn138Asp	640327
Afu3g02550	Cluster_10	fragmented_supercluster	Uncharacterized ORF	missense_variant	leeds3	1	A	G	c.467A>G	p.Lys156Arg	640435
Afu3g02550	Cluster_10	fragmented_supercluster	Uncharacterized ORF	missense_variant	leeds3	1	A	G	c.475A>G	p.Ile159Val	640443
Afu3g02550	Cluster_10	fragmented_supercluster	Uncharacterized ORF	missense_variant	F13619	1	G	C	c.511G>C	p.Ala171Pro	640479
Afu3g02550	Cluster_10	fragmented_supercluster	Uncharacterized ORF	missense_variant	dutch2,dutch3,leeds1,JCM10253,leeds3,dutch7,leeds2,F7763,F13619,F5211G,AF65	11	G	A	c.668G>A	p.Arg223Gln	640807
Afu3g02550	Cluster_10	fragmented_supercluster	Uncharacterized ORF	missense_variant	leeds3	1	C	G	c.680C>G	p.Thr227Ser	640819
Afu3g02550	Cluster_10	fragmented_supercluster	Uncharacterized ORF	missense_variant	leeds3	1	G	A	c.892G>A	p.Glu298Lys	641031
Afu3g02550	Cluster_10	fragmented_supercluster	Uncharacterized ORF	missense_variant	leeds2	1	A	G	c.1115A>G	p.Tyr372Cys	641254
Afu3g02550	Cluster_10	fragmented_supercluster	Uncharacterized ORF	missense_variant	dutch3,leeds1	2	C	T	c.1295C>T	p.Thr432Met	641577
Afu3g02550	Cluster_10	fragmented_supercluster	Uncharacterized ORF	missense_variant	leeds3,leeds2	2	C	T	c.1367C>T	p.Ser456Phe	641649
Afu3g02550	Cluster_10	fragmented_supercluster	Uncharacterized ORF	missense_variant	MO89263LAB,MO69250EXP,MO76959EXP	3	C	A	c.1447C>A	p.Arg483Ser	641729
Afu3g02560	Cluster_10	fragmented_supercluster	Uncharacterized ORF	missense_variant	dutch3	1	C	T	c.251C>T	p.Pro84Leu	646244
Afu3g02560	Cluster_10	fragmented_supercluster	Uncharacterized ORF	missense_variant	dutch3	1	C	T	c.374C>T	p.Ser125Leu	646367
Afu3g02570	Cluster_10	fragmented_supercluster	Uncharacterized ORF; Putative polyketide synthase (PKS), encoded in a predicted secondary metabolite gene cluster	missense_variant	F13619	1	C	T	c.6550G>A	p.Val2184Ile	646953
Afu3g02570	Cluster_10	fragmented_supercluster	Uncharacterized ORF; Putative polyketide synthase (PKS), encoded in a predicted secondary metabolite gene cluster	missense_variant	leeds5,leeds2,dutch2,MO69250EXP,leeds1,dutch5,leeds3,dutch7,F7763,MO89263LAB,MO68507EXP,dutch3,F13619,MO76959EXP,F5211G,MO91298SB,AF65,MO54056EXP,Afu343,JCM10253	20	G	C	c.6030C>G	p.Asn2010Lys	647571
Afu3g02570	Cluster_10	fragmented_supercluster	Uncharacterized ORF; Putative polyketide synthase (PKS), encoded in a predicted secondary metabolite gene cluster	missense_variant	leeds1	1	T	C	c.5822A>G	p.Asn1941Ser	647779
Afu3g02570	Cluster_10	fragmented_supercluster	Uncharacterized ORF; Putative polyketide synthase (PKS), encoded in a predicted secondary metabolite gene cluster	frameshift_variant	dutch7	1	CG	C	c.5784delC	p.Val1929fs	647816
Afu3g02570	Cluster_10	fragmented_supercluster	Uncharacterized ORF; Putative polyketide synthase (PKS), encoded in a predicted secondary metabolite gene cluster	missense_variant	dutch2,F13619,AF65,F5211G,dutch7	5	T	G	c.5416A>C	p.Thr1806Pro	648185
Afu3g02570	Cluster_10	fragmented_supercluster	Uncharacterized ORF; Putative polyketide synthase (PKS), encoded in a predicted secondary metabolite gene cluster	missense_variant	AF65,F5211G,dutch7	3	C	T	c.4502G>A	p.Arg1501Gln	649099
Afu3g02570	Cluster_10	fragmented_supercluster	Uncharacterized ORF; Putative polyketide synthase (PKS), encoded in a predicted secondary metabolite gene cluster	missense_variant	AF65,F5211G,dutch7	3	T	A	c.3458A>T	p.Glu1153Val	650143
Afu3g02570	Cluster_10	fragmented_supercluster	Uncharacterized ORF; Putative polyketide synthase (PKS), encoded in a predicted secondary metabolite gene cluster	missense_variant	dutch7	1	G	A	c.2372C>T	p.Ala791Val	651229
Afu3g02570	Cluster_10	fragmented_supercluster	Uncharacterized ORF; Putative polyketide synthase (PKS), encoded in a predicted secondary metabolite gene cluster	missense_variant	AF65,leeds2,F13619,F5211G,dutch7	5	C	T	c.1939G>A	p.Gly647Ser	651763
Afu3g02570	Cluster_10	fragmented_supercluster	Uncharacterized ORF; Putative polyketide synthase (PKS), encoded in a predicted secondary metabolite gene cluster	missense_variant	F7763	1	C	T	c.1261G>A	p.Val421Met	652441
Afu3g02570	Cluster_10	fragmented_supercluster	Uncharacterized ORF; Putative polyketide synthase (PKS), encoded in a predicted secondary metabolite gene cluster	missense_variant	F7763	1	T	A	c.1260A>T	p.Glu420Asp	652442
Afu3g02580	Cluster_10	fragmented_supercluster	Uncharacterized ORF; Has domain(s) with predicted nucleotide binding, oxidoreductase activity and role in metabolic process	missense_variant	leeds1	1	T	C	c.952A>G	p.Ile318Val	653949
Afu3g02580	Cluster_10	fragmented_supercluster	Uncharacterized ORF; Has domain(s) with predicted nucleotide binding, oxidoreductase activity and role in metabolic process	missense_variant	dutch7	1	G	T	c.650C>A	p.Ala217Asp	654251
Afu3g02580	Cluster_10	fragmented_supercluster	Uncharacterized ORF; Has domain(s) with predicted nucleotide binding, oxidoreductase activity and role in metabolic process	missense_variant	dutch2,MO69250EXP,leeds1,JCM10253,dutch7,dutch8,MO89263LAB,F7763,dutch3,F13619,MO76959EXP,F5211G,AF65,leeds2	14	G	C	c.540C>G	p.Asp180Glu	654361
Afu3g02590	Cluster_10	fragmented_supercluster	Uncharacterized ORF; Has domain(s) with predicted sequence-specific DNA binding RNA polymerase II transcription factor activity, zinc ion binding activity, role in regulation of transcription, DNA-dependent and nucleus localization	missense_variant	F7763	1	T	C	c.1994A>G	p.Tyr665Cys	656468
Afu3g02590	Cluster_10	fragmented_supercluster	Uncharacterized ORF; Has domain(s) with predicted sequence-specific DNA binding RNA polymerase II transcription factor activity, zinc ion binding activity, role in regulation of transcription, DNA-dependent and nucleus localization	missense_variant	dutch2	1	T	A	c.1793A>T	p.Asn598Ile	656669
Afu3g02590	Cluster_10	fragmented_supercluster	Uncharacterized ORF; Has domain(s) with predicted sequence-specific DNA binding RNA polymerase II transcription factor activity, zinc ion binding activity, role in regulation of transcription, DNA-dependent and nucleus localization	missense_variant	leeds1	1	G	A	c.1741C>T	p.Arg581Trp	656721
Afu3g02590	Cluster_10	fragmented_supercluster	Uncharacterized ORF; Has domain(s) with predicted sequence-specific DNA binding RNA polymerase II transcription factor activity, zinc ion binding activity, role in regulation of transcription, DNA-dependent and nucleus localization	missense_variant	dutch2,leeds1,dutch7,leeds2,F13619,F5211G,AF65	7	C	T	c.1150G>A	p.Gly384Ser	657312
Afu3g02590	Cluster_10	fragmented_supercluster	Uncharacterized ORF; Has domain(s) with predicted sequence-specific DNA binding RNA polymerase II transcription factor activity, zinc ion binding activity, role in regulation of transcription, DNA-dependent and nucleus localization	missense_variant	F7763	1	A	G	c.944T>C	p.Leu315Ser	657585
Afu3g02590	Cluster_10	fragmented_supercluster	Uncharacterized ORF; Has domain(s) with predicted sequence-specific DNA binding RNA polymerase II transcription factor activity, zinc ion binding activity, role in regulation of transcription, DNA-dependent and nucleus localization	missense_variant	F7763	1	C	T	c.820G>A	p.Glu274Lys	657709
Afu3g02590	Cluster_10	fragmented_supercluster	Uncharacterized ORF; Has domain(s) with predicted sequence-specific DNA binding RNA polymerase II transcription factor activity, zinc ion binding activity, role in regulation of transcription, DNA-dependent and nucleus localization	splice_acceptor_variant&intron_variant	leeds1	1	C	CT	c.207-2_207-1insA		658323
Afu3g02600	Cluster_10	fragmented_supercluster	Uncharacterized ORF	stop_lost&splice_region_variant	leeds5,dutch2,MO69250EXP,leeds1,dutch5,leeds3,F7763,MO89263LAB,MO68507EXP,MO76959EXP,MO91298SB,MO54056EXP,Afu343,JCM10253	14	A	G	c.841T>C	p.Ter281Glnext*?	661033
Afu3g02600	Cluster_10	fragmented_supercluster	Uncharacterized ORF	missense_variant	leeds5,dutch2,MO69250EXP,leeds1,dutch5,leeds3,F7763,MO89263LAB,MO68507EXP,MO76959EXP,MO91298SB,MO54056EXP,Afu343,JCM10253	14	T	C	c.823A>G	p.Ser275Gly	661051
Afu3g02600	Cluster_10	fragmented_supercluster	Uncharacterized ORF	missense_variant	leeds5,dutch2,MO69250EXP,leeds1,dutch5,leeds3,F7763,MO89263LAB,MO68507EXP,MO76959EXP,MO91298SB,MO54056EXP,Afu343,JCM10253	14	T	C	c.607A>G	p.Thr203Ala	661267
Afu3g02600	Cluster_10	fragmented_supercluster	Uncharacterized ORF	missense_variant	leeds5,dutch2,MO69250EXP,leeds1,dutch5,leeds3,F7763,MO89263LAB,MO68507EXP,MO76959EXP,MO91298SB,MO54056EXP,Afu343,JCM10253	14	A	G	c.533T>C	p.Leu178Ser	661341
Afu3g02600	Cluster_10	fragmented_supercluster	Uncharacterized ORF	missense_variant	leeds5,dutch2,MO69250EXP,leeds1,dutch5,leeds3,F7763,MO89263LAB,MO68507EXP,MO76959EXP,MO91298SB,MO54056EXP,Afu343,JCM10253	14	T	C	c.502A>G	p.Thr168Ala	661372
Afu3g02600	Cluster_10	fragmented_supercluster	Uncharacterized ORF	missense_variant	F7763	1	G	A	c.406C>T	p.Arg136Cys	661468
Afu3g02600	Cluster_10	fragmented_supercluster	Uncharacterized ORF	missense_variant	leeds5,dutch2,MO69250EXP,leeds1,dutch5,leeds3,F7763,MO89263LAB,MO68507EXP,MO76959EXP,MO91298SB,MO54056EXP,Afu343,JCM10253	14	T	C	c.289A>G	p.Lys97Glu	661585
Afu3g02600	Cluster_10	fragmented_supercluster	Uncharacterized ORF	missense_variant	leeds5,dutch2,MO69250EXP,leeds1,dutch5,leeds3,F7763,MO89263LAB,MO68507EXP,MO76959EXP,MO91298SB,MO54056EXP,Afu343,JCM10253	14	A	G	c.137T>C	p.Leu46Pro	661737
Afu3g02600	Cluster_10	fragmented_supercluster	Uncharacterized ORF	missense_variant	leeds5,dutch2,MO69250EXP,leeds1,dutch5,leeds3,F7763,MO89263LAB,MO68507EXP,MO76959EXP,MO91298SB,MO54056EXP,Afu343,JCM10253	14	T	C	c.106A>G	p.Thr36Ala	661768
Afu3g02600	Cluster_10	fragmented_supercluster	Uncharacterized ORF	stop_gained	F7763	1	C	T	c.65G>A	p.Trp22*	661809
Afu3g02610	Cluster_10	fragmented_supercluster	Uncharacterized ORF; Has domain(s) with predicted role in transmembrane transport and integral to membrane localization	missense_variant	leeds5,dutch2,MO69250EXP,leeds1,dutch5,leeds3,MO89263LAB,MO68507EXP,MO76959EXP,MO91298SB,MO54056EXP,Afu343,JCM10253	13	A	G	c.10A>G	p.Ser4Gly	662979
Afu3g02610	Cluster_10	fragmented_supercluster	Uncharacterized ORF; Has domain(s) with predicted role in transmembrane transport and integral to membrane localization	missense_variant	leeds5,dutch2,MO69250EXP,leeds1,dutch5,leeds3,MO89263LAB,MO68507EXP,MO76959EXP,MO91298SB,MO54056EXP,Afu343,JCM10253	13	A	G	c.100A>G	p.Ser34Gly	663069
Afu3g02610	Cluster_10	fragmented_supercluster	Uncharacterized ORF; Has domain(s) with predicted role in transmembrane transport and integral to membrane localization	missense_variant	leeds5,leeds2,dutch2,MO69250EXP,leeds1,dutch5,leeds3,dutch7,MO89263LAB,MO68507EXP,dutch3,F13619,MO76959EXP,F5211G,MO91298SB,AF65,MO54056EXP,Afu343,JCM10253	19	T	C	c.275T>C	p.Leu92Ser	663244
Afu3g02610	Cluster_10	fragmented_supercluster	Uncharacterized ORF; Has domain(s) with predicted role in transmembrane transport and integral to membrane localization	missense_variant	leeds5,leeds2,dutch2,MO69250EXP,leeds1,dutch5,leeds3,dutch7,MO89263LAB,MO68507EXP,dutch3,F13619,MO76959EXP,F5211G,MO91298SB,AF65,MO54056EXP,Afu343,JCM10253	19	A	G	c.500A>G	p.Gln167Arg	663469
Afu3g02610	Cluster_10	fragmented_supercluster	Uncharacterized ORF; Has domain(s) with predicted role in transmembrane transport and integral to membrane localization	missense_variant	leeds5,leeds2,dutch2,MO69250EXP,leeds1,dutch5,leeds3,dutch7,F7763,MO89263LAB,MO68507EXP,dutch3,F13619,MO76959EXP,F5211G,MO91298SB,AF65,MO54056EXP,Afu343,JCM10253	20	T	C	c.512T>C	p.Leu171Pro	663481
Afu3g02610	Cluster_10	fragmented_supercluster	Uncharacterized ORF; Has domain(s) with predicted role in transmembrane transport and integral to membrane localization	missense_variant	leeds5,leeds2,dutch2,MO69250EXP,leeds1,dutch5,leeds3,dutch7,F7763,MO89263LAB,MO68507EXP,dutch3,F13619,MO76959EXP,F5211G,MO91298SB,AF65,MO54056EXP,Afu343,JCM10253	20	T	C	c.544T>C	p.Cys182Arg	663513
Afu3g02610	Cluster_10	fragmented_supercluster	Uncharacterized ORF; Has domain(s) with predicted role in transmembrane transport and integral to membrane localization	missense_variant	leeds5,leeds2,dutch2,MO69250EXP,leeds1,dutch5,leeds3,dutch7,F7763,MO89263LAB,MO68507EXP,dutch3,F13619,MO76959EXP,F5211G,MO91298SB,AF65,MO54056EXP,Afu343,JCM10253	20	A	G	c.554A>G	p.Gln185Arg	663523
Afu3g02610	Cluster_10	fragmented_supercluster	Uncharacterized ORF; Has domain(s) with predicted role in transmembrane transport and integral to membrane localization	missense_variant	leeds5,leeds2,dutch2,MO69250EXP,leeds1,dutch5,leeds3,dutch7,F7763,MO89263LAB,MO68507EXP,dutch3,F13619,MO76959EXP,F5211G,MO91298SB,AF65,MO54056EXP,Afu343,JCM10253	20	T	C	c.632T>C	p.Leu211Ser	663601
Afu3g02610	Cluster_10	fragmented_supercluster	Uncharacterized ORF; Has domain(s) with predicted role in transmembrane transport and integral to membrane localization	missense_variant	leeds5,leeds2,dutch2,MO69250EXP,leeds1,dutch5,leeds3,dutch7,F7763,MO89263LAB,MO68507EXP,dutch3,F13619,MO76959EXP,F5211G,MO91298SB,AF65,MO54056EXP,Afu343,JCM10253	20	A	G	c.676A>G	p.Arg226Gly	663645
Afu3g02610	Cluster_10	fragmented_supercluster	Uncharacterized ORF; Has domain(s) with predicted role in transmembrane transport and integral to membrane localization	missense_variant	leeds5,leeds2,dutch2,MO69250EXP,leeds1,dutch5,leeds3,dutch7,F7763,MO89263LAB,MO68507EXP,dutch3,F13619,MO76959EXP,F5211G,MO91298SB,AF65,MO54056EXP,Afu343,JCM10253	20	A	G	c.700A>G	p.Ser234Gly	663669
Afu3g02610	Cluster_10	fragmented_supercluster	Uncharacterized ORF; Has domain(s) with predicted role in transmembrane transport and integral to membrane localization	missense_variant	leeds5,leeds2,dutch2,MO68507EXP,leeds1,dutch5,leeds3,dutch7,JCM10253,MO69250EXP,F7763,MO89263LAB,dutch3,F13619,MO76959EXP,F5211G,MO91298SB,AF65,MO54056EXP,Afu343,MO78722EXP	21	A	G	c.869A>G	p.His290Arg	663838
Afu3g02610	Cluster_10	fragmented_supercluster	Uncharacterized ORF; Has domain(s) with predicted role in transmembrane transport and integral to membrane localization	missense_variant	leeds5,leeds2,dutch2,MO68507EXP,leeds1,dutch5,leeds3,dutch7,JCM10253,MO69250EXP,F7763,MO89263LAB,dutch3,F13619,MO76959EXP,F5211G,MO91298SB,AF65,MO54056EXP,Afu343,MO78722EXP	21	A	G	c.889A>G	p.Met297Val	663858
Afu3g02610	Cluster_10	fragmented_supercluster	Uncharacterized ORF; Has domain(s) with predicted role in transmembrane transport and integral to membrane localization	missense_variant	leeds5,leeds2,dutch2,MO69250EXP,leeds1,dutch5,leeds3,dutch7,F7763,MO89263LAB,MO68507EXP,dutch3,F13619,MO76959EXP,F5211G,MO91298SB,AF65,MO54056EXP,Afu343,JCM10253	20	A	G	c.922A>G	p.Arg308Gly	663891
Afu3g02610	Cluster_10	fragmented_supercluster	Uncharacterized ORF; Has domain(s) with predicted role in transmembrane transport and integral to membrane localization	missense_variant	leeds5,leeds2,dutch2,MO69250EXP,leeds1,dutch5,leeds3,dutch7,F7763,MO89263LAB,MO68507EXP,dutch3,F13619,MO76959EXP,F5211G,MO91298SB,AF65,MO54056EXP,Afu343,JCM10253	20	A	G	c.1231A>G	p.Met411Val	664200
Afu3g02620	Cluster_10	fragmented_supercluster	Uncharacterized ORF; Has domain(s) with predicted oxidoreductase activity and role in metabolic process	stop_lost&splice_region_variant	leeds5,leeds2,dutch2,MO69250EXP,leeds1,dutch5,leeds3,dutch7,F7763,MO89263LAB,MO68507EXP,dutch3,F13619,MO76959EXP,F5211G,MO91298SB,AF65,MO54056EXP,Afu343,JCM10253	20	A	G	c.1396T>C	p.Ter466Argext*?	664697
Afu3g02620	Cluster_10	fragmented_supercluster	Uncharacterized ORF; Has domain(s) with predicted oxidoreductase activity and role in metabolic process	missense_variant	F7763	1	C	T	c.1324G>A	p.Glu442Lys	664769
Afu3g02620	Cluster_10	fragmented_supercluster	Uncharacterized ORF; Has domain(s) with predicted oxidoreductase activity and role in metabolic process	missense_variant	F7763	1	C	T	c.1258G>A	p.Gly420Arg	664835
Afu3g02620	Cluster_10	fragmented_supercluster	Uncharacterized ORF; Has domain(s) with predicted oxidoreductase activity and role in metabolic process	missense_variant	dutch2,F13619,leeds2	3	A	G	c.1202T>C	p.Val401Ala	664891
Afu3g02620	Cluster_10	fragmented_supercluster	Uncharacterized ORF; Has domain(s) with predicted oxidoreductase activity and role in metabolic process	missense_variant	F7763	1	G	A	c.1175C>T	p.Pro392Leu	664918
Afu3g02620	Cluster_10	fragmented_supercluster	Uncharacterized ORF; Has domain(s) with predicted oxidoreductase activity and role in metabolic process	missense_variant	F7763	1	C	T	c.1031G>A	p.Cys344Tyr	665062
Afu3g02620	Cluster_10	fragmented_supercluster	Uncharacterized ORF; Has domain(s) with predicted oxidoreductase activity and role in metabolic process	missense_variant	F7763	1	C	T	c.889G>A	p.Glu297Lys	665204
Afu3g02620	Cluster_10	fragmented_supercluster	Uncharacterized ORF; Has domain(s) with predicted oxidoreductase activity and role in metabolic process	missense_variant	F7763	1	C	T	c.508G>A	p.Gly170Arg	665585
Afu3g02620	Cluster_10	fragmented_supercluster	Uncharacterized ORF; Has domain(s) with predicted oxidoreductase activity and role in metabolic process	missense_variant	leeds5,leeds2,dutch2,MO69250EXP,leeds1,dutch5,leeds3,dutch7,F7763,MO89263LAB,MO68507EXP,dutch3,F13619,MO76959EXP,F5211G,MO91298SB,AF65,MO54056EXP,Afu343,JCM10253	20	A	G	c.491T>C	p.Ile164Thr	665602
Afu3g02620	Cluster_10	fragmented_supercluster	Uncharacterized ORF; Has domain(s) with predicted oxidoreductase activity and role in metabolic process	missense_variant	F7763	1	C	T	c.482G>A	p.Arg161Gln	665611
Afu3g02620	Cluster_10	fragmented_supercluster	Uncharacterized ORF; Has domain(s) with predicted oxidoreductase activity and role in metabolic process	missense_variant	leeds5,leeds2,dutch2,MO69250EXP,leeds1,dutch5,leeds3,dutch7,F7763,MO89263LAB,MO68507EXP,dutch3,F13619,MO76959EXP,F5211G,MO91298SB,AF65,MO54056EXP,Afu343,JCM10253	20	A	G	c.388T>C	p.Cys130Arg	665793
Afu3g02620	Cluster_10	fragmented_supercluster	Uncharacterized ORF; Has domain(s) with predicted oxidoreductase activity and role in metabolic process	missense_variant	F7763	1	C	T	c.290G>A	p.Arg97His	665891
Afu3g02620	Cluster_10	fragmented_supercluster	Uncharacterized ORF; Has domain(s) with predicted oxidoreductase activity and role in metabolic process	stop_gained	F7763	1	G	A	c.184C>T	p.Gln62*	666024
Afu3g02620	Cluster_10	fragmented_supercluster	Uncharacterized ORF; Has domain(s) with predicted oxidoreductase activity and role in metabolic process	missense_variant	leeds5,leeds2,dutch2,MO69250EXP,leeds1,dutch5,leeds3,dutch7,F7763,MO89263LAB,MO68507EXP,dutch3,F13619,MO76959EXP,F5211G,MO91298SB,AF65,MO54056EXP,Afu343,JCM10253	20	T	C	c.148A>G	p.Ile50Val	666060
Afu3g02620	Cluster_10	fragmented_supercluster	Uncharacterized ORF; Has domain(s) with predicted oxidoreductase activity and role in metabolic process	missense_variant	leeds5,leeds2,dutch2,MO69250EXP,leeds1,dutch5,leeds3,dutch7,F7763,MO89263LAB,MO68507EXP,dutch3,F13619,MO76959EXP,F5211G,MO91298SB,AF65,MO54056EXP,Afu343,JCM10253	20	A	G	c.128T>C	p.Val43Ala	666080
Afu3g02620	Cluster_10	fragmented_supercluster	Uncharacterized ORF; Has domain(s) with predicted oxidoreductase activity and role in metabolic process	missense_variant	leeds5,leeds2,dutch2,MO69250EXP,leeds1,dutch5,leeds3,dutch7,F7763,MO89263LAB,MO68507EXP,dutch3,F13619,MO76959EXP,F5211G,MO91298SB,AF65,MO54056EXP,Afu343,JCM10253	20	T	C	c.89A>G	p.Gln30Arg	666119
Afu3g02630	Cluster_10	fragmented_supercluster	Uncharacterized ORF	missense_variant	leeds5,leeds2,dutch2,MO68507EXP,leeds1,dutch5,leeds3,dutch7,LMB35Aa,MO69250EXP,JCM10253,MO89263LAB,dutch3,F13619,MO76959EXP,F5211G,MO91298SB,AF65,MO54056EXP,Afu343,MO79587EXP	21	A	G	c.860T>C	p.Leu287Ser	667127
Afu3g02630	Cluster_10	fragmented_supercluster	Uncharacterized ORF	missense_variant	F7763	1	G	A	c.797C>T	p.Pro266Leu	667190
Afu3g02630	Cluster_10	fragmented_supercluster	Uncharacterized ORF	missense_variant	LMB35Aa	1	C	T	c.763G>A	p.Asp255Asn	667224
Afu3g02630	Cluster_10	fragmented_supercluster	Uncharacterized ORF	stop_gained	LMB35Aa	1	C	T	c.762G>A	p.Trp254*	667225
Afu3g02630	Cluster_10	fragmented_supercluster	Uncharacterized ORF	missense_variant	F7763	1	C	T	c.676G>A	p.Gly226Ser	667311
Afu3g02630	Cluster_10	fragmented_supercluster	Uncharacterized ORF	missense_variant	F7763	1	C	T	c.673G>A	p.Asp225Asn	667314
Afu3g02630	Cluster_10	fragmented_supercluster	Uncharacterized ORF	missense_variant	leeds5,leeds1,leeds3,leeds2,MO89263LAB,F7763,MO76959EXP,F5211G,MO91298SB,LMB35Aa,MO68507EXP,dutch2,dutch3,dutch5,dutch7,MO69250EXP,F13619,MO54056EXP,MO79587EXP,AF65,JCM10253,Afu343	22	A	G	c.668T>C	p.Val223Ala	667319
Afu3g02630	Cluster_10	fragmented_supercluster	Uncharacterized ORF	missense_variant	leeds5,leeds2,dutch2,MO68507EXP,leeds1,dutch5,leeds3,dutch7,LMB35Aa,MO69250EXP,JCM10253,MO89263LAB,dutch3,F13619,MO76959EXP,F5211G,MO91298SB,AF65,MO54056EXP,Afu343,MO79587EXP	21	T	C	c.460A>G	p.Asn154Asp	667592
Afu3g02630	Cluster_10	fragmented_supercluster	Uncharacterized ORF	missense_variant	leeds5,leeds1,leeds3,leeds2,MO89263LAB,F7763,MO76959EXP,F5211G,MO91298SB,LMB35Aa,MO68507EXP,dutch2,dutch3,dutch5,dutch7,MO69250EXP,F13619,MO54056EXP,MO79587EXP,AF65,JCM10253,Afu343	22	A	G	c.427T>C	p.Cys143Arg	667625
Afu3g02630	Cluster_10	fragmented_supercluster	Uncharacterized ORF	missense_variant	leeds5,leeds1,leeds3,leeds2,MO89263LAB,F7763,MO76959EXP,F5211G,MO91298SB,LMB35Aa,MO68507EXP,dutch2,dutch3,dutch5,dutch7,MO69250EXP,F13619,MO54056EXP,MO79587EXP,AF65,JCM10253,Afu343	22	T	C	c.379A>G	p.Asn127Asp	667673
Afu3g02630	Cluster_10	fragmented_supercluster	Uncharacterized ORF	missense_variant	leeds5,leeds1,leeds3,leeds2,MO89263LAB,F7763,MO76959EXP,F5211G,MO91298SB,LMB35Aa,MO68507EXP,dutch2,dutch3,dutch5,dutch7,MO69250EXP,F13619,MO54056EXP,MO79587EXP,AF65,JCM10253,Afu343	22	G	A	c.305C>T	p.Pro102Leu	667747
Afu3g02630	Cluster_10	fragmented_supercluster	Uncharacterized ORF	missense_variant	leeds5,MO68507EXP,dutch5,leeds3,MO91298SB,MO54056EXP,Afu343	7	C	T	c.253G>A	p.Ala85Thr	667799
Afu3g02630	Cluster_10	fragmented_supercluster	Uncharacterized ORF	missense_variant	leeds5,MO69250EXP,dutch5,leeds3,MO89263LAB,MO68507EXP,MO76959EXP,MO91298SB,MO54056EXP,Afu343	10	A	G	c.227T>C	p.Ile76Thr	667825
Afu3g02630	Cluster_10	fragmented_supercluster	Uncharacterized ORF	missense_variant	F7763	1	G	A	c.173C>T	p.Pro58Leu	667879
Afu3g02630	Cluster_10	fragmented_supercluster	Uncharacterized ORF	missense_variant	leeds5,leeds1,leeds3,leeds2,MO89263LAB,F7763,MO76959EXP,F5211G,MO91298SB,MO68507EXP,dutch2,dutch3,dutch5,dutch7,dutch8,MO69250EXP,F13619,MO54056EXP,LMB35Aa,MO79587EXP,AF65,JCM10253,Afu343	23	T	C	c.31A>G	p.Lys11Glu	668021
Afu3g02640	Cluster_10	fragmented_supercluster	Uncharacterized ORF; Has domain(s) with predicted nucleotide binding activity	missense_variant	MO91298SB	1	G	A	c.271G>A	p.Asp91Asn	668734
Afu3g02640	Cluster_10	fragmented_supercluster	Uncharacterized ORF; Has domain(s) with predicted nucleotide binding activity	missense_variant	dutch3	1	C	T	c.367C>T	p.His123Tyr	668830
Afu3g02640	Cluster_10	fragmented_supercluster	Uncharacterized ORF; Has domain(s) with predicted nucleotide binding activity	missense_variant	dutch4,AF90,dutch6	3	G	A	c.511G>A	p.Gly171Arg	669024
Afu3g02640	Cluster_10	fragmented_supercluster	Uncharacterized ORF; Has domain(s) with predicted nucleotide binding activity	missense_variant	leeds5,leeds1,leeds3,leeds2,MO89263LAB,F7763,MO76959EXP,F5211G,MO91298SB,LMB35Aa,MO68507EXP,dutch2,dutch3,dutch5,dutch7,MO69250EXP,F13619,MO54056EXP,MO79587EXP,AF65,JCM10253,Afu343	22	A	G	c.566A>G	p.His189Arg	669079
Afu3g02640	Cluster_10	fragmented_supercluster	Uncharacterized ORF; Has domain(s) with predicted nucleotide binding activity	missense_variant	dutch3	1	G	A	c.811G>A	p.Glu271Lys	669324
Afu3g02640	Cluster_10	fragmented_supercluster	Uncharacterized ORF; Has domain(s) with predicted nucleotide binding activity	missense_variant	leeds5,leeds1,leeds3,leeds2,MO89263LAB,F7763,MO76959EXP,F5211G,MO91298SB,LMB35Aa,MO68507EXP,dutch2,dutch3,dutch5,dutch7,MO69250EXP,F13619,MO54056EXP,MO79587EXP,AF65,JCM10253,Afu343	22	T	C	c.871T>C	p.Trp291Arg	669384
Afu3g02640	Cluster_10	fragmented_supercluster	Uncharacterized ORF; Has domain(s) with predicted nucleotide binding activity	stop_gained	dutch3,JCM10253	2	G	A	c.872G>A	p.Trp291*	669385
Afu3g02640	Cluster_10	fragmented_supercluster	Uncharacterized ORF; Has domain(s) with predicted nucleotide binding activity	missense_variant	F13619,leeds2	2	C	T	c.875C>T	p.Ser292Leu	669388
Afu3g02640	Cluster_10	fragmented_supercluster	Uncharacterized ORF; Has domain(s) with predicted nucleotide binding activity	missense_variant	F13619,leeds2	2	C	T	c.887C>T	p.Pro296Leu	669400
Afu3g02650	Cluster_10	fragmented_supercluster	Uncharacterized ORF; Has domain(s) with predicted DNA binding, chromatin binding activity	start_lost	leeds5,dutch2,MO68507EXP,leeds1,dutch5,leeds3,dutch7,JCM10253,LMB35Aa,MO69250EXP,F7763,MO89263LAB,MO76959EXP,F5211G,MO91298SB,AF65,MO54056EXP,Afu343,MO79587EXP	19	A	G	c.1A>G	p.Met1?	671969
Afu3g02650	Cluster_10	fragmented_supercluster	Uncharacterized ORF; Has domain(s) with predicted DNA binding, chromatin binding activity	start_lost	leeds4,F12636,F17582,F16216,leeds6	5	G	A	c.3G>A	p.Met1?	671971
Afu3g02650	Cluster_10	fragmented_supercluster	Uncharacterized ORF; Has domain(s) with predicted DNA binding, chromatin binding activity	missense_variant	leeds4,F12636,F17582,F16216,leeds6	5	G	A	c.22G>A	p.Asp8Asn	671990
Afu3g02650	Cluster_10	fragmented_supercluster	Uncharacterized ORF; Has domain(s) with predicted DNA binding, chromatin binding activity	stop_gained	leeds4,F14513G,F17582,F13952,leeds2,F14532,F12636,F12041,leeds6,F13619,F13535,F15390,F16216	13	G	A	c.26G>A	p.Trp9*	671994
Afu3g02650	Cluster_10	fragmented_supercluster	Uncharacterized ORF; Has domain(s) with predicted DNA binding, chromatin binding activity	frameshift_variant	leeds4,F12636,F17582,F16216,leeds6	5	ACGCG	A	c.32_35delCGCG	p.Thr11fs	671999
Afu3g02650	Cluster_10	fragmented_supercluster	Uncharacterized ORF; Has domain(s) with predicted DNA binding, chromatin binding activity	missense_variant	F14513G,F14532,F13952,F13535,F15390	5	C	T	c.32C>T	p.Thr11Met	672000
Afu3g02650	Cluster_10	fragmented_supercluster	Uncharacterized ORF; Has domain(s) with predicted DNA binding, chromatin binding activity	missense_variant	F14513G,F13952,leeds2,F14532,F15390,F13619,F13535,MO68507EXP	8	C	T	c.34C>T	p.Arg12Trp	672002
Afu3g02650	Cluster_10	fragmented_supercluster	Uncharacterized ORF; Has domain(s) with predicted DNA binding, chromatin binding activity	frameshift_variant	leeds4,F12636,F17582,F16216,leeds6	5	G	GTATA	c.35_36insTATA	p.Leu13fs	672003
Afu3g02650	Cluster_10	fragmented_supercluster	Uncharacterized ORF; Has domain(s) with predicted DNA binding, chromatin binding activity	missense_variant	MO91298SB,F14513G,F14532,F13535,F15390	5	G	A	c.35G>A	p.Arg12Gln	672003
Afu3g02650	Cluster_10	fragmented_supercluster	Uncharacterized ORF; Has domain(s) with predicted DNA binding, chromatin binding activity	missense_variant	F13619,leeds2	2	C	T	c.47C>T	p.Pro16Leu	672015
Afu3g02650	Cluster_10	fragmented_supercluster	Uncharacterized ORF; Has domain(s) with predicted DNA binding, chromatin binding activity	missense_variant	leeds4,F14513G,F17582,F16216,F14532,F12636,F15390,leeds6,F13535	9	G	A	c.53G>A	p.Ser18Asn	672021
Afu3g02650	Cluster_10	fragmented_supercluster	Uncharacterized ORF; Has domain(s) with predicted DNA binding, chromatin binding activity	stop_gained	dutch2,leeds1,AF65,F5211G,dutch7	5	C	T	c.58C>T	p.Arg20*	672026
Afu3g02650	Cluster_10	fragmented_supercluster	Uncharacterized ORF; Has domain(s) with predicted DNA binding, chromatin binding activity	missense_variant	F17582,leeds4,F12636,dutch3,F16216,dutch5,leeds3,F7763,leeds5,F14532,MO68507EXP,F14513G,F15390,leeds6,F13535,MO91298SB,MO54056EXP,Afu343	18	G	A	c.59G>A	p.Arg20Gln	672027
Afu3g02650	Cluster_10	fragmented_supercluster	Uncharacterized ORF; Has domain(s) with predicted DNA binding, chromatin binding activity	missense_variant	leeds4,F12636,F17582,F16216,leeds6	5	G	A	c.67G>A	p.Ala23Thr	672035
Afu3g02650	Cluster_10	fragmented_supercluster	Uncharacterized ORF; Has domain(s) with predicted DNA binding, chromatin binding activity	missense_variant	leeds5,leeds2,dutch2,MO68507EXP,leeds1,dutch5,leeds3,dutch7,JCM10253,LMB35Aa,MO69250EXP,F7763,MO89263LAB,F13619,MO76959EXP,F5211G,MO91298SB,AF65,MO54056EXP,Afu343,MO79587EXP	21	A	G	c.70A>G	p.Lys24Glu	672038
Afu3g02650	Cluster_10	fragmented_supercluster	Uncharacterized ORF; Has domain(s) with predicted DNA binding, chromatin binding activity	missense_variant	leeds4,F12636,dutch3,F16216,F17582,leeds6	6	G	A	c.76G>A	p.Glu26Lys	672044
Afu3g02650	Cluster_10	fragmented_supercluster	Uncharacterized ORF; Has domain(s) with predicted DNA binding, chromatin binding activity	missense_variant	dutch2,leeds1,AF65,F5211G,dutch7	5	C	T	c.95C>T	p.Ala32Val	672063
Afu3g02650	Cluster_10	fragmented_supercluster	Uncharacterized ORF; Has domain(s) with predicted DNA binding, chromatin binding activity	missense_variant	MO69250EXP,LMB35Aa,JCM10253,MO89263LAB,MO76959EXP,MO79587EXP	6	T	C	c.116T>C	p.Leu39Ser	672084
Afu3g02650	Cluster_10	fragmented_supercluster	Uncharacterized ORF; Has domain(s) with predicted DNA binding, chromatin binding activity	missense_variant&splice_region_variant	leeds4,F12636,dutch3,F16216,F17582,F14532,F12041,leeds6,F13535	9	C	T	c.134C>T	p.Ser45Leu	672102
Afu3g02650	Cluster_10	fragmented_supercluster	Uncharacterized ORF; Has domain(s) with predicted DNA binding, chromatin binding activity	missense_variant&splice_region_variant	ISSF21,dutch3,1F1SWF4	3	C	T	c.136C>T	p.His46Tyr	672172
Afu3g02650	Cluster_10	fragmented_supercluster	Uncharacterized ORF; Has domain(s) with predicted DNA binding, chromatin binding activity	missense_variant	leeds4,F17582,F16216,leeds6	4	G	A	c.139G>A	p.Asp47Asn	672175
Afu3g02650	Cluster_10	fragmented_supercluster	Uncharacterized ORF; Has domain(s) with predicted DNA binding, chromatin binding activity	missense_variant	leeds4,leeds6,F16216,leeds2,F17582,F13619	6	G	A	c.142G>A	p.Gly48Arg	672178
Afu3g02650	Cluster_10	fragmented_supercluster	Uncharacterized ORF; Has domain(s) with predicted DNA binding, chromatin binding activity	stop_gained	leeds4,ISSF21,F17582,leeds6,1F1SWF4	5	C	T	c.148C>T	p.Gln50*	672184
Afu3g02650	Cluster_10	fragmented_supercluster	Uncharacterized ORF; Has domain(s) with predicted DNA binding, chromatin binding activity	missense_variant	ISSF21	1	A	G	c.166A>G	p.Ile56Val	672202
Afu3g02650	Cluster_10	fragmented_supercluster	Uncharacterized ORF; Has domain(s) with predicted DNA binding, chromatin binding activity	missense_variant	leeds5,MO69250EXP,dutch5,leeds3,F7763,MO89263LAB,MO68507EXP,MO76959EXP,MO91298SB,MO54056EXP,Afu343,JCM10253	12	C	T	c.194C>T	p.Ser65Leu	672230
Afu3g02650	Cluster_10	fragmented_supercluster	Uncharacterized ORF; Has domain(s) with predicted DNA binding, chromatin binding activity	missense_variant	dutch3	1	C	T	c.197C>T	p.Thr66Met	672233
Afu3g02650	Cluster_10	fragmented_supercluster	Uncharacterized ORF; Has domain(s) with predicted DNA binding, chromatin binding activity	missense_variant	leeds5,MO68507EXP,dutch5,leeds3,F7763,MO91298SB,MO54056EXP,Afu343	8	G	A	c.202G>A	p.Val68Ile	672238
Afu3g02650	Cluster_10	fragmented_supercluster	Uncharacterized ORF; Has domain(s) with predicted DNA binding, chromatin binding activity	missense_variant	dutch1,leeds1	2	C	T	c.208C>T	p.His70Tyr	672244
Afu3g02650	Cluster_10	fragmented_supercluster	Uncharacterized ORF; Has domain(s) with predicted DNA binding, chromatin binding activity	stop_gained	dutch2,dutch7,leeds2,F13619,F5211G,AF65,F14403	7	C	T	c.211C>T	p.Gln71*	672247
Afu3g02650	Cluster_10	fragmented_supercluster	Uncharacterized ORF; Has domain(s) with predicted DNA binding, chromatin binding activity	missense_variant	dutch3,F14403	2	G	A	c.217G>A	p.Val73Met	672253
Afu3g02650	Cluster_10	fragmented_supercluster	Uncharacterized ORF; Has domain(s) with predicted DNA binding, chromatin binding activity	missense_variant	leeds5,MO69250EXP,dutch5,leeds3,F7763,MO89263LAB,MO68507EXP,MO76959EXP,MO91298SB,MO54056EXP,Afu343	11	C	T	c.224C>T	p.Ser75Leu	672260
Afu3g02650	Cluster_10	fragmented_supercluster	Uncharacterized ORF; Has domain(s) with predicted DNA binding, chromatin binding activity	missense_variant	MO91298SB	1	G	A	c.235G>A	p.Gly79Ser	672271
Afu3g02650	Cluster_10	fragmented_supercluster	Uncharacterized ORF; Has domain(s) with predicted DNA binding, chromatin binding activity	stop_gained	dutch2,dutch7,leeds2,F14513G,F13619,F5211G,AF65	7	C	T	c.238C>T	p.Gln80*	672274
Afu3g02650	Cluster_10	fragmented_supercluster	Uncharacterized ORF; Has domain(s) with predicted DNA binding, chromatin binding activity	missense_variant	leeds5,dutch1,MO68507EXP,dutch5,leeds3,F7763,MO91298SB,MO54056EXP,Afu343	9	G	A	c.247G>A	p.Asp83Asn	672283
Afu3g02650	Cluster_10	fragmented_supercluster	Uncharacterized ORF; Has domain(s) with predicted DNA binding, chromatin binding activity	stop_gained	F14403	1	G	A	c.254G>A	p.Trp85*	672290
Afu3g02650	Cluster_10	fragmented_supercluster	Uncharacterized ORF; Has domain(s) with predicted DNA binding, chromatin binding activity	missense_variant	dutch1,JCM10253,F14403	3	G	A	c.265G>A	p.Asp89Asn	672301
Afu3g02650	Cluster_10	fragmented_supercluster	Uncharacterized ORF; Has domain(s) with predicted DNA binding, chromatin binding activity	stop_gained	dutch1,F14403	2	G	A	c.269G>A	p.Trp90*	672305
Afu3g02650	Cluster_10	fragmented_supercluster	Uncharacterized ORF; Has domain(s) with predicted DNA binding, chromatin binding activity	missense_variant	dutch3	1	G	A	c.274G>A	p.Gly92Arg	672310
Afu3g02650	Cluster_10	fragmented_supercluster	Uncharacterized ORF; Has domain(s) with predicted DNA binding, chromatin binding activity	stop_gained	dutch3	1	C	T	c.280C>T	p.Gln94*	672316
Afu3g02650	Cluster_10	fragmented_supercluster	Uncharacterized ORF; Has domain(s) with predicted DNA binding, chromatin binding activity	missense_variant	leeds5,leeds4,F12636,MO68507EXP,F16216,dutch5,leeds3,F17582,F7763,leeds6,MO91298SB,MO54056EXP,Afu343,F14403	14	G	A	c.295G>A	p.Glu99Lys	672331
Afu3g02650	Cluster_10	fragmented_supercluster	Uncharacterized ORF; Has domain(s) with predicted DNA binding, chromatin binding activity	missense_variant	F14403	1	C	T	c.299C>T	p.Ala100Val	672335
Afu3g02650	Cluster_10	fragmented_supercluster	Uncharacterized ORF; Has domain(s) with predicted DNA binding, chromatin binding activity	stop_gained	leeds5,leeds4,leeds6,F16216,leeds3,leeds2,F7763,F5211G,leeds1,MO68507EXP,dutch1,dutch2,dutch3,dutch5,dutch7,F17582,F13619,MO54056EXP,F14513G,AF65,F12636,Afu343	22	C	T	c.313C>T	p.Gln105*	672349
Afu3g02650	Cluster_10	fragmented_supercluster	Uncharacterized ORF; Has domain(s) with predicted DNA binding, chromatin binding activity	missense_variant	leeds4,F12636,F17582,F16216,leeds6	5	C	T	c.320C>T	p.Ala107Val	672356
Afu3g02650	Cluster_10	fragmented_supercluster	Uncharacterized ORF; Has domain(s) with predicted DNA binding, chromatin binding activity	missense_variant	dutch3	1	C	T	c.325C>T	p.Arg109Cys	672361
Afu3g02650	Cluster_10	fragmented_supercluster	Uncharacterized ORF; Has domain(s) with predicted DNA binding, chromatin binding activity	missense_variant	F14403	1	G	A	c.326G>A	p.Arg109His	672362
Afu3g02650	Cluster_10	fragmented_supercluster	Uncharacterized ORF; Has domain(s) with predicted DNA binding, chromatin binding activity	missense_variant	leeds4,ISSF21,leeds6,F16216,1F1SWF4,F17582,F12636,F14403	8	C	T	c.334C>T	p.Arg112Cys	672370
Afu3g02650	Cluster_10	fragmented_supercluster	Uncharacterized ORF; Has domain(s) with predicted DNA binding, chromatin binding activity	missense_variant	leeds5,dutch1,F12636,MO68507EXP,F16216,dutch5,leeds3,leeds4,F17582,F7763,leeds6,MO54056EXP,Afu343	13	G	A	c.335G>A	p.Arg112His	672371
Afu3g02650	Cluster_10	fragmented_supercluster	Uncharacterized ORF; Has domain(s) with predicted DNA binding, chromatin binding activity	missense_variant	leeds4,F12636,F17582,F16216,leeds6	5	G	A	c.337G>A	p.Ala113Thr	672373
Afu3g02650	Cluster_10	fragmented_supercluster	Uncharacterized ORF; Has domain(s) with predicted DNA binding, chromatin binding activity	missense_variant	leeds4,F12636,F17582,F16216,leeds6	5	C	T	c.338C>T	p.Ala113Val	672374
Afu3g02650	Cluster_10	fragmented_supercluster	Uncharacterized ORF; Has domain(s) with predicted DNA binding, chromatin binding activity	missense_variant	dutch2,MO69250EXP,leeds1,1F1SWF4,dutch7,dutch8,LMB35Aa,MO89263LAB,ISSF21,JCM10253,F13619,MO79587EXP,F5211G,MO91298SB,AF65,leeds2,MO76959EXP	17	A	G	c.346A>G	p.Arg116Gly	672382
Afu3g02650	Cluster_10	fragmented_supercluster	Uncharacterized ORF; Has domain(s) with predicted DNA binding, chromatin binding activity	missense_variant	dutch1	1	C	T	c.356C>T	p.Ala119Val	672392
Afu3g02650	Cluster_10	fragmented_supercluster	Uncharacterized ORF; Has domain(s) with predicted DNA binding, chromatin binding activity	stop_gained	F14403	1	C	T	c.364C>T	p.Gln122*	672400
Afu3g02650	Cluster_10	fragmented_supercluster	Uncharacterized ORF; Has domain(s) with predicted DNA binding, chromatin binding activity	missense_variant	leeds5,ISSF21,1F1SWF4,F14403	4	G	A	c.370G>A	p.Gly124Arg	672406
Afu3g02650	Cluster_10	fragmented_supercluster	Uncharacterized ORF; Has domain(s) with predicted DNA binding, chromatin binding activity	missense_variant	leeds4,F12636,leeds6,F16216,dutch5,F17582,F7763,MO54056EXP	8	G	A	c.376G>A	p.Glu126Lys	672412
Afu3g02650	Cluster_10	fragmented_supercluster	Uncharacterized ORF; Has domain(s) with predicted DNA binding, chromatin binding activity	stop_gained	dutch1,F12636,MO68507EXP,F16216,1F1SWF4,leeds3,leeds4,F17582,F7763,ISSF21,JCM10253,leeds6,MO54056EXP,Afu343,F14403,dutch5	16	C	T	c.382C>T	p.Gln128*	672418
Afu3g02650	Cluster_10	fragmented_supercluster	Uncharacterized ORF; Has domain(s) with predicted DNA binding, chromatin binding activity	missense_variant	dutch1,MO68507EXP,dutch5,leeds3,F7763,MO54056EXP,Afu343	7	G	A	c.389G>A	p.Cys130Tyr	672425
Afu3g02650	Cluster_10	fragmented_supercluster	Uncharacterized ORF; Has domain(s) with predicted DNA binding, chromatin binding activity	splice_donor_variant&intron_variant	dutch1,F12636,leeds6,F16216,1F1SWF4,leeds4,F17582,ISSF21,F14403	9	G	A	c.405+1G>A		672442
Afu3g02650	Cluster_10	fragmented_supercluster	Uncharacterized ORF; Has domain(s) with predicted DNA binding, chromatin binding activity	missense_variant	leeds5,leeds4,leeds6,F16216,leeds3,F7763,F15390,MO68507EXP,dutch1,dutch4,dutch5,dutch8,F17582,Afu591,Afu218,Afu257,MO54056EXP,F13952,Afu942,Afu1042,F14532,F14513G,Afu166,Afu124,F12636,F12041,F13535,Afu343	28	G	A	c.421G>A	p.Glu141Lys	672558
Afu3g02650	Cluster_10	fragmented_supercluster	Uncharacterized ORF; Has domain(s) with predicted DNA binding, chromatin binding activity	missense_variant	leeds5,MO68507EXP,dutch5,leeds3,F7763,MO54056EXP,Afu343	7	C	T	c.425C>T	p.Thr142Ile	672562
Afu3g02650	Cluster_10	fragmented_supercluster	Uncharacterized ORF; Has domain(s) with predicted DNA binding, chromatin binding activity	missense_variant	MO91298SB	1	G	C	c.434G>C	p.Gly145Ala	672571
Afu3g02650	Cluster_10	fragmented_supercluster	Uncharacterized ORF; Has domain(s) with predicted DNA binding, chromatin binding activity	missense_variant	leeds4,leeds6,F16216,Afu1042,F15390,dutch1,dutch3,dutch4,dutch8,F17582,Afu591,Afu218,Afu257,F13952,Afu942,F14532,F14513G,Afu166,Afu124,F12636,F12041,F13535	22	C	T	c.451C>T	p.Arg151Cys	672588
Afu3g02650	Cluster_10	fragmented_supercluster	Uncharacterized ORF; Has domain(s) with predicted DNA binding, chromatin binding activity	missense_variant	leeds5,MO68507EXP,dutch5,leeds3,F7763,MO54056EXP,Afu343	7	G	A	c.452G>A	p.Arg151His	672589
Afu3g02650	Cluster_10	fragmented_supercluster	Uncharacterized ORF; Has domain(s) with predicted DNA binding, chromatin binding activity	missense_variant	dutch1,F12636,F17582,dutch4,F14513G,Afu942,dutch8,F14532,Afu1042,F12041,Afu591,Afu218,Afu257,leeds6,Afu166,F13535,F15390,F13952,leeds4,F16216,Afu124	21	C	G	c.454C>G	p.Gln152Glu	672591
Afu3g02650	Cluster_10	fragmented_supercluster	Uncharacterized ORF; Has domain(s) with predicted DNA binding, chromatin binding activity	frameshift_variant	dutch1,F12636,F17582,dutch4,F14513G,Afu942,dutch8,F14532,Afu1042,F12041,Afu591,Afu218,Afu257,leeds6,Afu166,F13535,F15390,F13952,leeds4,F16216,Afu124	21	GC	G	c.466delC	p.Leu156fs	672602
Afu3g02650	Cluster_10	fragmented_supercluster	Uncharacterized ORF; Has domain(s) with predicted DNA binding, chromatin binding activity	missense_variant	dutch2,MO69250EXP,leeds1,JCM10253,dutch7,LMB35Aa,MO89263LAB,F13619,MO76959EXP,F5211G,MO91298SB,AF65,leeds2,MO79587EXP	14	T	C	c.467T>C	p.Leu156Pro	672604
Afu3g02650	Cluster_10	fragmented_supercluster	Uncharacterized ORF; Has domain(s) with predicted DNA binding, chromatin binding activity	frameshift_variant	dutch1,F12636,F17582,dutch4,F14513G,Afu942,dutch8,F14532,Afu1042,F12041,Afu591,Afu218,Afu257,leeds6,Afu166,F13535,F15390,F13952,leeds4,F16216,Afu124	21	A	AT	c.469_470insT	p.Asn157fs	672606
Afu3g02650	Cluster_10	fragmented_supercluster	Uncharacterized ORF; Has domain(s) with predicted DNA binding, chromatin binding activity	missense_variant	dutch1,F12636,F17582,dutch4,F14513G,Afu942,dutch8,F14532,Afu1042,F12041,Afu591,Afu218,Afu257,leeds6,Afu166,F13535,F15390,F13952,leeds4,F16216,Afu124	21	G	A	c.472G>A	p.Ala158Thr	672609
Afu3g02650	Cluster_10	fragmented_supercluster	Uncharacterized ORF; Has domain(s) with predicted DNA binding, chromatin binding activity	missense_variant	dutch1,F12636,F17582,dutch4,F14513G,Afu942,dutch8,F14532,Afu1042,F12041,Afu591,Afu218,Afu257,leeds6,Afu166,F13535,F15390,F13952,leeds4,F16216,Afu124	21	C	G	c.475C>G	p.Arg159Gly	672612
Afu3g02650	Cluster_10	fragmented_supercluster	Uncharacterized ORF; Has domain(s) with predicted DNA binding, chromatin binding activity	missense_variant	dutch1,F12636,F17582,dutch4,F14513G,Afu942,dutch8,F14532,Afu1042,F12041,Afu591,Afu218,Afu257,leeds6,Afu166,F13535,F15390,F13952,leeds4,F16216,Afu124	21	C	T	c.478C>T	p.Pro160Ser	672615
Afu3g02650	Cluster_10	fragmented_supercluster	Uncharacterized ORF; Has domain(s) with predicted DNA binding, chromatin binding activity	missense_variant	dutch3	1	C	T	c.485C>T	p.Pro162Leu	672622
Afu3g02650	Cluster_10	fragmented_supercluster	Uncharacterized ORF; Has domain(s) with predicted DNA binding, chromatin binding activity	missense_variant	dutch1,F12636,F17582,dutch4,F14513G,Afu942,dutch8,F14532,Afu1042,F12041,Afu591,Afu218,Afu257,leeds6,Afu166,F13535,F15390,F13952,leeds4,F16216,Afu124	21	T	C	c.497T>C	p.Val166Ala	672634
Afu3g02650	Cluster_10	fragmented_supercluster	Uncharacterized ORF; Has domain(s) with predicted DNA binding, chromatin binding activity	missense_variant	dutch1,F12636,F17582,dutch4,F14513G,Afu942,dutch8,F14532,Afu1042,F12041,Afu591,Afu218,Afu257,leeds6,Afu166,F13535,F15390,F13952,leeds4,F16216,Afu124	21	A	G	c.499A>G	p.Ile167Val	672636
Afu3g02650	Cluster_10	fragmented_supercluster	Uncharacterized ORF; Has domain(s) with predicted DNA binding, chromatin binding activity	missense_variant	dutch1,F12636,F17582,dutch4,F14513G,Afu942,dutch8,F14532,Afu1042,F12041,Afu591,Afu218,Afu257,leeds6,Afu166,F13535,F15390,F13952,leeds4,F16216,Afu124	21	T	G	c.500T>G	p.Ile167Ser	672637
Afu3g02650	Cluster_10	fragmented_supercluster	Uncharacterized ORF; Has domain(s) with predicted DNA binding, chromatin binding activity	missense_variant	leeds4,MO69250EXP,F16216,MO89263LAB,Afu1042,F15390,leeds6,MO76959EXP,dutch1,dutch4,dutch8,F17582,Afu591,Afu218,Afu257,F13952,Afu942,F14532,F14513G,Afu166,Afu124,F12636,F12041,F13535	24	C	T	c.503C>T	p.Pro168Leu	672640
Afu3g02650	Cluster_10	fragmented_supercluster	Uncharacterized ORF; Has domain(s) with predicted DNA binding, chromatin binding activity	missense_variant	dutch1,F12636,F17582,dutch4,F14513G,Afu942,dutch8,F14532,Afu1042,F12041,Afu591,Afu218,Afu257,leeds6,Afu166,F13535,F15390,F13952,leeds4,F16216,Afu124	21	G	A	c.505G>A	p.Ala169Thr	672642
Afu3g02650	Cluster_10	fragmented_supercluster	Uncharacterized ORF; Has domain(s) with predicted DNA binding, chromatin binding activity	missense_variant	leeds5,dutch2,MO68507EXP,leeds1,dutch5,leeds3,dutch7,leeds2,F7763,F13619,F5211G,AF65,MO54056EXP,Afu343	14	C	T	c.509C>T	p.Thr170Ile	672646
Afu3g02650	Cluster_10	fragmented_supercluster	Uncharacterized ORF; Has domain(s) with predicted DNA binding, chromatin binding activity	missense_variant	leeds4,leeds6,F16216,Afu1042,F15390,MO91298SB,dutch1,dutch4,dutch8,F17582,Afu591,Afu218,Afu257,F13952,Afu942,F14532,F14513G,Afu166,Afu124,F12636,F12041,F13535	22	A	C	c.512A>C	p.Gln171Pro	672649
Afu3g02650	Cluster_10	fragmented_supercluster	Uncharacterized ORF; Has domain(s) with predicted DNA binding, chromatin binding activity	missense_variant	dutch1,F12636,F17582,dutch4,Afu942,dutch8,F14532,Afu1042,F12041,Afu591,Afu218,Afu257,leeds6,Afu166,F15390,F13952,leeds4,F16216,Afu124	19	A	G	c.520A>G	p.Asn174Asp	672657
Afu3g02650	Cluster_10	fragmented_supercluster	Uncharacterized ORF; Has domain(s) with predicted DNA binding, chromatin binding activity	missense_variant	leeds5,leeds4,leeds6,F16216,leeds3,leeds2,MO89263LAB,F7763,F15390,MO76959EXP,F5211G,MO91298SB,MO68507EXP,dutch1,dutch2,dutch4,dutch5,dutch7,dutch8,MO69250EXP,Afu591,Afu218,Afu257,F13619,MO54056EXP,leeds1,Afu942,Afu1042,LMB35Aa,F14532,Afu166,MO79587EXP,AF65,Afu124,F12636,JCM10253,F12041,Afu343	38	T	C	c.527T>C	p.Leu176Pro	672664
Afu3g02650	Cluster_10	fragmented_supercluster	Uncharacterized ORF; Has domain(s) with predicted DNA binding, chromatin binding activity	missense_variant	F14403	1	C	T	c.533C>T	p.Ser178Leu	672670
Afu3g02650	Cluster_10	fragmented_supercluster	Uncharacterized ORF; Has domain(s) with predicted DNA binding, chromatin binding activity	missense_variant	F14403	1	C	T	c.539C>T	p.Pro180Leu	672676
Afu3g02650	Cluster_10	fragmented_supercluster	Uncharacterized ORF; Has domain(s) with predicted DNA binding, chromatin binding activity	missense_variant	leeds1,leeds3,leeds2,MO89263LAB,Afu1042,F15390,MO76959EXP,F5211G,MO91298SB,MO68507EXP,dutch2,dutch3,dutch7,MO69250EXP,Afu591,Afu257,F13619,MO54056EXP,LMB35Aa,F14532,Afu166,MO79587EXP,AF65,Afu124,JCM10253,F12041,Afu343	27	T	C	c.542T>C	p.Leu181Ser	672679
Afu3g02650	Cluster_10	fragmented_supercluster	Uncharacterized ORF; Has domain(s) with predicted DNA binding, chromatin binding activity	missense_variant	MO54056EXP,F14403	2	G	A	c.547G>A	p.Ala183Thr	672684
Afu3g02650	Cluster_10	fragmented_supercluster	Uncharacterized ORF; Has domain(s) with predicted DNA binding, chromatin binding activity	missense_variant	dutch3,F14403	2	G	A	c.556G>A	p.Val186Ile	672693
Afu3g02650	Cluster_10	fragmented_supercluster	Uncharacterized ORF; Has domain(s) with predicted DNA binding, chromatin binding activity	missense_variant	dutch1,leeds6,dutch4,leeds4,dutch8,F14532,Afu1042,F12041,Afu591,Afu166,Afu257,F16216,Afu124	13	T	C	c.569T>C	p.Leu190Pro	672706
Afu3g02650	Cluster_10	fragmented_supercluster	Uncharacterized ORF; Has domain(s) with predicted DNA binding, chromatin binding activity	stop_gained	leeds5,dutch1,dutch3,dutch4,dutch5,leeds4,dutch8,Afu1042,F14532,F7763,F12041,Afu591,Afu166,Afu257,leeds6,F16216,MO54056EXP,Afu124	18	G	A	c.572G>A	p.Trp191*	672709
Afu3g02650	Cluster_10	fragmented_supercluster	Uncharacterized ORF; Has domain(s) with predicted DNA binding, chromatin binding activity	missense_variant	dutch1,leeds6,dutch4,leeds4,dutch8,F14532,Afu1042,F12041,Afu591,Afu166,Afu257,F16216,Afu124	13	A	G	c.574A>G	p.Met192Val	672711
Afu3g02650	Cluster_10	fragmented_supercluster	Uncharacterized ORF; Has domain(s) with predicted DNA binding, chromatin binding activity	missense_variant	dutch1,leeds6,dutch4,leeds4,dutch8,F14532,Afu1042,F12041,Afu591,Afu166,Afu257,F16216,Afu124	13	T	C	c.575T>C	p.Met192Thr	672712
Afu3g02650	Cluster_10	fragmented_supercluster	Uncharacterized ORF; Has domain(s) with predicted DNA binding, chromatin binding activity	stop_gained	dutch3	1	C	T	c.577C>T	p.Arg193*	672714
Afu3g02650	Cluster_10	fragmented_supercluster	Uncharacterized ORF; Has domain(s) with predicted DNA binding, chromatin binding activity	missense_variant	dutch3,dutch5,leeds3,F7763,MO68507EXP,MO54056EXP,Afu343,F14403	8	G	A	c.578G>A	p.Arg193Gln	672715
Afu3g02650	Cluster_10	fragmented_supercluster	Uncharacterized ORF; Has domain(s) with predicted DNA binding, chromatin binding activity	frameshift_variant	Afu1042	1	A	AG	c.580dupG	p.Glu194fs	672716
Afu3g02650	Cluster_10	fragmented_supercluster	Uncharacterized ORF; Has domain(s) with predicted DNA binding, chromatin binding activity	frameshift_variant	dutch1,leeds6,dutch4,leeds4,dutch8,F14532,Afu591,Afu166,F12041,F16216,Afu124	11	G	GGA	c.580_581insGA	p.Glu194fs	672717
Afu3g02650	Cluster_10	fragmented_supercluster	Uncharacterized ORF; Has domain(s) with predicted DNA binding, chromatin binding activity	frameshift_variant	dutch1,leeds6,dutch4,leeds4,dutch8,F14532,Afu591,Afu166,F12041,F16216,Afu124	11	AGG	A	c.583_584delGG	p.Gly195fs	672719
Afu3g02650	Cluster_10	fragmented_supercluster	Uncharacterized ORF; Has domain(s) with predicted DNA binding, chromatin binding activity	missense_variant	dutch1,leeds6,dutch4,leeds4,dutch8,F14532,Afu591,Afu166,F12041,F16216,Afu124	11	T	C	c.587T>C	p.Val196Ala	672724
Afu3g02650	Cluster_10	fragmented_supercluster	Uncharacterized ORF; Has domain(s) with predicted DNA binding, chromatin binding activity	missense_variant	dutch2,leeds1,dutch7,leeds2,F13619,F5211G,AF65,F14403	8	C	T	c.590C>T	p.Thr197Ile	672727
Afu3g02650	Cluster_10	fragmented_supercluster	Uncharacterized ORF; Has domain(s) with predicted DNA binding, chromatin binding activity	missense_variant	dutch1,leeds6,F16216,leeds4,dutch8,F14532,Afu591,dutch4,Afu124	9	T	G	c.595T>G	p.Ser199Ala	672732
Afu3g02650	Cluster_10	fragmented_supercluster	Uncharacterized ORF; Has domain(s) with predicted DNA binding, chromatin binding activity	missense_variant	F14403	1	C	T	c.596C>T	p.Ser199Leu	672733
Afu3g02650	Cluster_10	fragmented_supercluster	Uncharacterized ORF; Has domain(s) with predicted DNA binding, chromatin binding activity	frameshift_variant	dutch3	1	CAT	C	c.602_603delTA	p.Ile201fs	672737
Afu3g02650	Cluster_10	fragmented_supercluster	Uncharacterized ORF; Has domain(s) with predicted DNA binding, chromatin binding activity	missense_variant	leeds5,leeds4,leeds6,F16216,leeds3,leeds2,F7763,F5211G,MO91298SB,leeds1,MO68507EXP,dutch1,dutch2,dutch4,dutch5,dutch7,dutch8,Afu591,F13619,MO54056EXP,LMB35Aa,F14532,MO79587EXP,AF65,Afu124,JCM10253,Afu343	27	T	C	c.602T>C	p.Ile201Thr	672739
Afu3g02650	Cluster_10	fragmented_supercluster	Uncharacterized ORF; Has domain(s) with predicted DNA binding, chromatin binding activity	frameshift_variant	dutch1,leeds6,F16216,leeds4,dutch8,F14532,dutch4,Afu124	8	A	AGG	c.605_606insGG	p.Ser202fs	672741
Afu3g02650	Cluster_10	fragmented_supercluster	Uncharacterized ORF; Has domain(s) with predicted DNA binding, chromatin binding activity	frameshift_variant	dutch1,leeds6,F16216,leeds4,dutch8,F14532,dutch4,Afu124	8	T	TC	c.606_607insC	p.Ala203fs	672743
Afu3g02650	Cluster_10	fragmented_supercluster	Uncharacterized ORF; Has domain(s) with predicted DNA binding, chromatin binding activity	missense_variant	F14403	1	G	A	c.607G>A	p.Ala203Thr	672744
Afu3g02650	Cluster_10	fragmented_supercluster	Uncharacterized ORF; Has domain(s) with predicted DNA binding, chromatin binding activity	missense_variant	F14403	1	G	A	c.610G>A	p.Ala204Thr	672747
Afu3g02650	Cluster_10	fragmented_supercluster	Uncharacterized ORF; Has domain(s) with predicted DNA binding, chromatin binding activity	frameshift_variant	dutch1	1	CGGTGG	C	c.612_616delGGTGG	p.Val205fs	672748
Afu3g02650	Cluster_10	fragmented_supercluster	Uncharacterized ORF; Has domain(s) with predicted DNA binding, chromatin binding activity	missense_variant	leeds5,leeds1,leeds3,leeds2,MO89263LAB,F7763,MO76959EXP,F5211G,MO91298SB,MO68507EXP,dutch2,dutch3,dutch5,dutch7,MO69250EXP,F13619,MO54056EXP,LMB35Aa,MO79587EXP,AF65,JCM10253,Afu343,F14403	23	T	C	c.614T>C	p.Val205Ala	672751
Afu3g02650	Cluster_10	fragmented_supercluster	Uncharacterized ORF; Has domain(s) with predicted DNA binding, chromatin binding activity	frameshift_variant	dutch1	1	C	CAT	c.617_618insAT	p.Arg207fs	672754
Afu3g02650	Cluster_10	fragmented_supercluster	Uncharacterized ORF; Has domain(s) with predicted DNA binding, chromatin binding activity	missense_variant	dutch1	1	G	C	c.620G>C	p.Arg207Thr	672757
Afu3g02650	Cluster_10	fragmented_supercluster	Uncharacterized ORF; Has domain(s) with predicted DNA binding, chromatin binding activity	missense_variant	dutch1	1	G	T	c.621G>T	p.Arg207Ser	672758
Afu3g02650	Cluster_10	fragmented_supercluster	Uncharacterized ORF; Has domain(s) with predicted DNA binding, chromatin binding activity	missense_variant	dutch2,leeds1,dutch7,leeds2,F13619,F5211G,AF65	7	C	T	c.631C>T	p.Arg211Trp	672768
Afu3g02650	Cluster_10	fragmented_supercluster	Uncharacterized ORF; Has domain(s) with predicted DNA binding, chromatin binding activity	missense_variant	dutch3,dutch5,leeds3,F7763,MO91298SB,MO68507EXP,Afu343	7	G	A	c.632G>A	p.Arg211Gln	672769
Afu3g02650	Cluster_10	fragmented_supercluster	Uncharacterized ORF; Has domain(s) with predicted DNA binding, chromatin binding activity	stop_gained	dutch1,dutch2,dutch3,leeds1,dutch7,leeds2,F13619,F5211G,AF65	9	C	T	c.637C>T	p.Arg213*	672774
Afu3g02650	Cluster_10	fragmented_supercluster	Uncharacterized ORF; Has domain(s) with predicted DNA binding, chromatin binding activity	missense_variant	MO91298SB,dutch3	2	G	A	c.638G>A	p.Arg213Gln	672775
Afu3g02650	Cluster_10	fragmented_supercluster	Uncharacterized ORF; Has domain(s) with predicted DNA binding, chromatin binding activity	missense_variant	dutch1,dutch3	2	G	A	c.655G>A	p.Asp219Asn	672792
Afu3g02650	Cluster_10	fragmented_supercluster	Uncharacterized ORF; Has domain(s) with predicted DNA binding, chromatin binding activity	missense_variant	dutch1,dutch3	2	G	A	c.658G>A	p.Asp220Asn	672795
Afu3g02650	Cluster_10	fragmented_supercluster	Uncharacterized ORF; Has domain(s) with predicted DNA binding, chromatin binding activity	stop_gained	dutch2,leeds1,dutch7,leeds2,F13619,F5211G,AF65	7	C	T	c.664C>T	p.Gln222*	672801
Afu3g02650	Cluster_10	fragmented_supercluster	Uncharacterized ORF; Has domain(s) with predicted DNA binding, chromatin binding activity	missense_variant	dutch1,MO68507EXP,dutch5,leeds3,F7763,MO91298SB,MO54056EXP,Afu343	8	G	A	c.673G>A	p.Glu225Lys	672810
Afu3g02650	Cluster_10	fragmented_supercluster	Uncharacterized ORF; Has domain(s) with predicted DNA binding, chromatin binding activity	missense_variant	leeds5,dutch1,MO68507EXP,LMB35Aa,dutch5,leeds3,JCM10253,MO69250EXP,F7763,MO89263LAB,MO76959EXP,MO91298SB,MO54056EXP,Afu343,MO79587EXP	15	T	C	c.680T>C	p.Leu227Ser	672817
Afu3g02650	Cluster_10	fragmented_supercluster	Uncharacterized ORF; Has domain(s) with predicted DNA binding, chromatin binding activity	missense_variant	dutch3	1	G	A	c.691G>A	p.Ala231Thr	672828
Afu3g02650	Cluster_10	fragmented_supercluster	Uncharacterized ORF; Has domain(s) with predicted DNA binding, chromatin binding activity	stop_gained	MO68507EXP,dutch5,leeds3,F7763,MO91298SB,MO54056EXP,Afu343	7	C	T	c.697C>T	p.Gln233*	672834
Afu3g02650	Cluster_10	fragmented_supercluster	Uncharacterized ORF; Has domain(s) with predicted DNA binding, chromatin binding activity	missense_variant	leeds5,dutch2,MO69250EXP,leeds1,JCM10253,dutch7,MO89263LAB,F13619,MO76959EXP,F5211G,LMB35Aa,AF65,leeds2,MO79587EXP	14	A	G	c.698A>G	p.Gln233Arg	672835
Afu3g02650	Cluster_10	fragmented_supercluster	Uncharacterized ORF; Has domain(s) with predicted DNA binding, chromatin binding activity	stop_gained	dutch3	1	C	T	c.700C>T	p.Gln234*	672837
Afu3g02650	Cluster_10	fragmented_supercluster	Uncharacterized ORF; Has domain(s) with predicted DNA binding, chromatin binding activity	missense_variant	MO89263LAB,MO69250EXP,MO76959EXP	3	C	T	c.707C>T	p.Pro236Leu	672844
Afu3g02650	Cluster_10	fragmented_supercluster	Uncharacterized ORF; Has domain(s) with predicted DNA binding, chromatin binding activity	missense_variant	dutch3	1	G	A	c.742G>A	p.Val248Ile	672879
Afu3g02650	Cluster_10	fragmented_supercluster	Uncharacterized ORF; Has domain(s) with predicted DNA binding, chromatin binding activity	stop_gained	MO89263LAB,MO69250EXP,MO76959EXP	3	C	T	c.802C>T	p.Arg268*	673100
Afu3g02650	Cluster_10	fragmented_supercluster	Uncharacterized ORF; Has domain(s) with predicted DNA binding, chromatin binding activity	missense_variant	leeds5,MO69250EXP,dutch4,JCM10253,Afu942,MO89263LAB,MO76959EXP,LMB35Aa,MO79587EXP	9	T	C	c.827T>C	p.Leu276Pro	673125
Afu3g02650	Cluster_10	fragmented_supercluster	Uncharacterized ORF; Has domain(s) with predicted DNA binding, chromatin binding activity	stop_gained	MO91298SB	1	G	A	c.830G>A	p.Trp277*	673128
Afu3g02650	Cluster_10	fragmented_supercluster	Uncharacterized ORF; Has domain(s) with predicted DNA binding, chromatin binding activity	missense_variant	MO68507EXP,dutch5,leeds3,F7763,MO91298SB,MO54056EXP,Afu343	7	G	A	c.844G>A	p.Ala282Thr	673142
Afu3g02650	Cluster_10	fragmented_supercluster	Uncharacterized ORF; Has domain(s) with predicted DNA binding, chromatin binding activity	missense_variant	leeds5,dutch2,dutch4,JCM10253,dutch7,LMB35Aa,Afu942,Afu257,F13619,MO79587EXP,F5211G,leeds1,F13952,AF65,leeds2	15	T	C	c.847T>C	p.Tyr283His	673145
Afu3g02650	Cluster_10	fragmented_supercluster	Uncharacterized ORF; Has domain(s) with predicted DNA binding, chromatin binding activity	missense_variant	F13952,Afu257,dutch4,Afu942	4	G	A	c.856G>A	p.Glu286Lys	673154
Afu3g02650	Cluster_10	fragmented_supercluster	Uncharacterized ORF; Has domain(s) with predicted DNA binding, chromatin binding activity	stop_gained	MO89263LAB,MO69250EXP,MO76959EXP,dutch3	4	C	T	c.859C>T	p.Arg287*	673157
Afu3g02650	Cluster_10	fragmented_supercluster	Uncharacterized ORF; Has domain(s) with predicted DNA binding, chromatin binding activity	missense_variant	MO68507EXP,dutch5,leeds3,F7763,MO91298SB,MO54056EXP,Afu343	7	G	A	c.860G>A	p.Arg287Gln	673158
Afu3g02650	Cluster_10	fragmented_supercluster	Uncharacterized ORF; Has domain(s) with predicted DNA binding, chromatin binding activity	missense_variant	F13952,Afu257,dutch4,Afu942	4	G	A	c.865G>A	p.Ala289Thr	673163
Afu3g02650	Cluster_10	fragmented_supercluster	Uncharacterized ORF; Has domain(s) with predicted DNA binding, chromatin binding activity	stop_gained	dutch2,dutch3,leeds1,dutch5,leeds3,dutch7,F7763,leeds2,MO68507EXP,F13619,F5211G,MO91298SB,AF65,MO54056EXP,Afu343	15	C	T	c.877C>T	p.Gln293*	673175
Afu3g02650	Cluster_10	fragmented_supercluster	Uncharacterized ORF; Has domain(s) with predicted DNA binding, chromatin binding activity	missense_variant	MO89263LAB,MO69250EXP,MO76959EXP,dutch3	4	C	T	c.883C>T	p.His295Tyr	673181
Afu3g02650	Cluster_10	fragmented_supercluster	Uncharacterized ORF; Has domain(s) with predicted DNA binding, chromatin binding activity	missense_variant	MO89263LAB,MO69250EXP,MO76959EXP	3	C	T	c.890C>T	p.Ser297Leu	673188
Afu3g02650	Cluster_10	fragmented_supercluster	Uncharacterized ORF; Has domain(s) with predicted DNA binding, chromatin binding activity	missense_variant	A1163	1	C	T	c.901C>T	p.Arg301Cys	673199
Afu3g02650	Cluster_10	fragmented_supercluster	Uncharacterized ORF; Has domain(s) with predicted DNA binding, chromatin binding activity	missense_variant	leeds5,dutch5,leeds3,F7763,MO68507EXP,Afu343	6	G	A	c.902G>A	p.Arg301His	673200
Afu3g02650	Cluster_10	fragmented_supercluster	Uncharacterized ORF; Has domain(s) with predicted DNA binding, chromatin binding activity	missense_variant	leeds4,F12636,dutch4,Afu942,dutch8,F17582,Afu1042,F12041,Afu218,Afu257,F15390,Afu166,Afu124	13	C	A	c.904C>A	p.His302Asn	673202
Afu3g02650	Cluster_10	fragmented_supercluster	Uncharacterized ORF; Has domain(s) with predicted DNA binding, chromatin binding activity	missense_variant	leeds4,F12636,dutch4,Afu942,dutch8,F17582,Afu1042,F12041,Afu218,Afu257,F15390,Afu166,Afu124	13	C	A	c.906C>A	p.His302Gln	673204
Afu3g02650	Cluster_10	fragmented_supercluster	Uncharacterized ORF; Has domain(s) with predicted DNA binding, chromatin binding activity	missense_variant	leeds5,Afu257,MO54056EXP,dutch4,A1163	5	C	A	c.916C>A	p.Pro306Thr	673214
Afu3g02650	Cluster_10	fragmented_supercluster	Uncharacterized ORF; Has domain(s) with predicted DNA binding, chromatin binding activity	missense_variant	MO54056EXP,A1163	2	A	G	c.929A>G	p.Lys310Arg	673227
Afu3g02650	Cluster_10	fragmented_supercluster	Uncharacterized ORF; Has domain(s) with predicted DNA binding, chromatin binding activity	missense_variant	MO54056EXP	1	T	C	c.932T>C	p.Leu311Pro	673230
Afu3g02650	Cluster_10	fragmented_supercluster	Uncharacterized ORF; Has domain(s) with predicted DNA binding, chromatin binding activity	missense_variant	dutch3,A1163	2	T	G	c.938T>G	p.Ile313Arg	673236
Afu3g02650	Cluster_10	fragmented_supercluster	Uncharacterized ORF; Has domain(s) with predicted DNA binding, chromatin binding activity	missense_variant	MO91298SB,MO68507EXP	2	G	A	c.941G>A	p.Arg314His	673239
Afu3g02650	Cluster_10	fragmented_supercluster	Uncharacterized ORF; Has domain(s) with predicted DNA binding, chromatin binding activity	frameshift_variant	dutch3	1	G	GA	c.944_945insA	p.Ter316fs	673242
Afu3g02650	Cluster_10	fragmented_supercluster	Uncharacterized ORF; Has domain(s) with predicted DNA binding, chromatin binding activity	missense_variant	MO91298SB,MO68507EXP	2	G	A	c.944G>A	p.Arg315Gln	673242
Afu3g02670	Cluster_10	fragmented_supercluster	Uncharacterized ORF; Protein similar to nonribosomal peptide synthases (NRPS-like), encoded in a predicted secondary metabolite gene cluster	missense_variant	ISSF21,1F1SWF4	2	A	G	c.17A>G	p.Asp6Gly	694336
Afu3g02670	Cluster_10	fragmented_supercluster	Uncharacterized ORF; Protein similar to nonribosomal peptide synthases (NRPS-like), encoded in a predicted secondary metabolite gene cluster	missense_variant	dutch1,Afu166,leeds6,dutch4,dutch6,Afu942,dutch8,Afu1042,Afu591,Afu218,Afu257,F16216,Afu343,Afu124	14	G	A	c.101G>A	p.Arg34Gln	694420
Afu3g02670	Cluster_10	fragmented_supercluster	Uncharacterized ORF; Protein similar to nonribosomal peptide synthases (NRPS-like), encoded in a predicted secondary metabolite gene cluster	missense_variant	dutch1,Afu166,leeds6,dutch4,dutch6,Afu942,dutch8,Afu1042,Afu591,Afu218,Afu257,F16216,Afu343,Afu124	14	C	G	c.211C>G	p.Leu71Val	694530
Afu3g02670	Cluster_10	fragmented_supercluster	Uncharacterized ORF; Protein similar to nonribosomal peptide synthases (NRPS-like), encoded in a predicted secondary metabolite gene cluster	missense_variant	F12636,F17582	2	T	G	c.769T>G	p.Ser257Ala	695205
Afu3g02670	Cluster_10	fragmented_supercluster	Uncharacterized ORF; Protein similar to nonribosomal peptide synthases (NRPS-like), encoded in a predicted secondary metabolite gene cluster	missense_variant	leeds5,leeds4,F17582,F16216,F17764,F16311,leeds2,MO89263LAB,F7763,F15390,leeds6,MO76959EXP,F5211G,F16134,MO91298SB,MO68507EXP,AF72,F17729,dutch1,dutch2,dutch3,dutch4,dutch5,dutch6,dutch7,dutch8,MO69250EXP,F15927,Afu591,Afu218,Afu257,F13619,F12219,MO54056EXP,F18085,leeds1,AF41,Afu942,Afu1042,LMB35Aa,F14532,F14513G,AF90,Afu166,leeds3,MO79587EXP,F14946G,AF65,F13952,JCM10253,F12636,1F1SWF4,F17729W,MO…	61	G	T	c.1428G>T	p.Met476Ile	695864
Afu3g02670	Cluster_10	fragmented_supercluster	Uncharacterized ORF; Protein similar to nonribosomal peptide synthases (NRPS-like), encoded in a predicted secondary metabolite gene cluster	missense_variant	MO79587EXP	1	G	A	c.1621G>A	p.Ala541Thr	696057
Afu3g02670	Cluster_10	fragmented_supercluster	Uncharacterized ORF; Protein similar to nonribosomal peptide synthases (NRPS-like), encoded in a predicted secondary metabolite gene cluster	missense_variant	F18085,F17764,AF41,F16311,MO78722EXP,F12219,AF72,AF90,F16134,F14403,A1163	11	A	G	c.1648A>G	p.Thr550Ala	696084
Afu3g02670	Cluster_10	fragmented_supercluster	Uncharacterized ORF; Protein similar to nonribosomal peptide synthases (NRPS-like), encoded in a predicted secondary metabolite gene cluster	missense_variant	F18085,F17764,AF41,F16311,MO78722EXP,F12219,AF72,AF90,F16134,F14403,A1163	11	C	G	c.1908C>G	p.Asp636Glu	696344
Afu3g02670	Cluster_10	fragmented_supercluster	Uncharacterized ORF; Protein similar to nonribosomal peptide synthases (NRPS-like), encoded in a predicted secondary metabolite gene cluster	missense_variant	F14513G,leeds4,F12041,F13952,F13535	5	C	A	c.1945C>A	p.Gln649Lys	696381
Afu3g02670	Cluster_10	fragmented_supercluster	Uncharacterized ORF; Protein similar to nonribosomal peptide synthases (NRPS-like), encoded in a predicted secondary metabolite gene cluster	missense_variant	F18085,F17764,AF41,F16311,MO78722EXP,F12219,AF72,AF90,F16134,F14403,A1163	11	G	A	c.2000G>A	p.Gly667Asp	696436
Afu3g02680	Cluster_10	fragmented_supercluster	Uncharacterized ORF; Has domain(s) with predicted sequence-specific DNA binding RNA polymerase II transcription factor activity, zinc ion binding activity, role in regulation of transcription, DNA-dependent and nucleus localization	missense_variant	leeds5,leeds4,F17582,F16216,F17764,F16311,leeds2,MO89263LAB,F7763,F15390,leeds6,MO76959EXP,F5211G,F16134,MO91298SB,MO68507EXP,AF72,F17729,dutch1,dutch2,dutch3,dutch4,dutch5,dutch6,dutch7,dutch8,MO69250EXP,F15927,Afu591,Afu218,Afu257,F13619,F12219,MO54056EXP,F18085,leeds1,AF41,Afu942,Afu1042,LMB35Aa,F14532,F14513G,AF90,Afu166,leeds3,MO79587EXP,F14946G,AF65,F13952,JCM10253,F12636,1F1SWF4,F17729W,MO…	61	C	A	c.152C>A	p.Ser51Tyr	698448
Afu3g02680	Cluster_10	fragmented_supercluster	Uncharacterized ORF; Has domain(s) with predicted sequence-specific DNA binding RNA polymerase II transcription factor activity, zinc ion binding activity, role in regulation of transcription, DNA-dependent and nucleus localization	missense_variant	F15390,F14532	2	T	A	c.697T>A	p.Phe233Ile	699050
Afu3g02680	Cluster_10	fragmented_supercluster	Uncharacterized ORF; Has domain(s) with predicted sequence-specific DNA binding RNA polymerase II transcription factor activity, zinc ion binding activity, role in regulation of transcription, DNA-dependent and nucleus localization	missense_variant	F18085,F17764,F14532,AF41,F16311,dutch7,MO78722EXP,F16134,F15390,AF72,AF90,F12219,MO68507EXP,F14403,A1163	15	G	T	c.1051G>T	p.Ala351Ser	699456
Afu3g02680	Cluster_10	fragmented_supercluster	Uncharacterized ORF; Has domain(s) with predicted sequence-specific DNA binding RNA polymerase II transcription factor activity, zinc ion binding activity, role in regulation of transcription, DNA-dependent and nucleus localization	missense_variant	leeds5,leeds4,F17582,F16216,F17764,F16311,leeds2,MO89263LAB,F7763,F15390,leeds6,MO76959EXP,F5211G,F16134,MO91298SB,MO68507EXP,AF72,F17729,dutch1,dutch2,dutch3,dutch4,dutch5,dutch6,dutch7,dutch8,MO69250EXP,F15927,Afu591,Afu218,Afu257,F13619,F12219,MO54056EXP,F18085,leeds1,AF41,Afu942,Afu1042,LMB35Aa,F14532,F14513G,AF90,Afu166,leeds3,MO79587EXP,F14946G,AF65,F13952,JCM10253,F12636,1F1SWF4,F17729W,MO…	61	A	C	c.1289A>C	p.Asp430Ala	699694
Afu3g02700	Cluster_10	fragmented_supercluster	Uncharacterized ORF; Ortholog(s) have role in asexual sporulation resulting in formation of a cellular spore and diterpenoid biosynthetic process, <a href="#GOsection">more</a>	missense_variant	AF65,F14532,F15390,F5211G	4	T	A	c.1406A>T	p.Tyr469Phe	702945
Afu3g02700	Cluster_10	fragmented_supercluster	Uncharacterized ORF; Ortholog(s) have role in asexual sporulation resulting in formation of a cellular spore and diterpenoid biosynthetic process, <a href="#GOsection">more</a>	disruptive_inframe_deletion	1F1SWF4	1	GTAA	G	c.527_529delTTA	p.Ile176del	703947
Afu3g02700	Cluster_10	fragmented_supercluster	Uncharacterized ORF; Ortholog(s) have role in asexual sporulation resulting in formation of a cellular spore and diterpenoid biosynthetic process, <a href="#GOsection">more</a>	missense_variant	1F1SWF4	1	G	A	c.520C>T	p.Pro174Ser	703957
Afu3g02700	Cluster_10	fragmented_supercluster	Uncharacterized ORF; Ortholog(s) have role in asexual sporulation resulting in formation of a cellular spore and diterpenoid biosynthetic process, <a href="#GOsection">more</a>	missense_variant	F17729,F18085,F17729W,MO78722EXP,F14946G,1F1SWF4,F16311,A1163,F7763,leeds5,MO69250EXP,MO68507EXP,ISSF21,MO89263LAB,MO76959EXP,AF90,MO54056EXP,leeds3,dutch5	19	A	G	c.310T>C	p.Phe104Leu	704167
Afu3g02700	Cluster_10	fragmented_supercluster	Uncharacterized ORF; Ortholog(s) have role in asexual sporulation resulting in formation of a cellular spore and diterpenoid biosynthetic process, <a href="#GOsection">more</a>	missense_variant	1F1SWF4	1	G	A	c.284C>T	p.Ala95Val	704193
Afu3g02700	Cluster_10	fragmented_supercluster	Uncharacterized ORF; Ortholog(s) have role in asexual sporulation resulting in formation of a cellular spore and diterpenoid biosynthetic process, <a href="#GOsection">more</a>	missense_variant	F17729,leeds5,F17729W,F14946G,1F1SWF4,leeds3,F7763,ISSF21,MO54056EXP,dutch5	10	G	A	c.188C>T	p.Ala63Val	704289
Afu3g02700	Cluster_10	fragmented_supercluster	Uncharacterized ORF; Ortholog(s) have role in asexual sporulation resulting in formation of a cellular spore and diterpenoid biosynthetic process, <a href="#GOsection">more</a>	missense_variant	leeds5,MO54056EXP,F7763,dutch5,leeds3	5	C	G	c.118G>C	p.Glu40Gln	704359
Afu3g02700	Cluster_10	fragmented_supercluster	Uncharacterized ORF; Ortholog(s) have role in asexual sporulation resulting in formation of a cellular spore and diterpenoid biosynthetic process, <a href="#GOsection">more</a>	missense_variant	F15390,F14532,dutch7	3	C	T	c.31G>A	p.Gly11Ser	704446
Afu3g02710	Cluster_10	fragmented_supercluster	Uncharacterized ORF; Has domain(s) with predicted nucleotide binding, oxidoreductase activity, transferase activity, transferring acyl groups other than amino-acyl groups, zinc ion binding activity and role in oxidation-reduction process	frameshift_variant	MO89263LAB,MO69250EXP,MO76959EXP	3	TC	T	c.210delC	p.Asn71fs	705069
Afu3g02710	Cluster_10	fragmented_supercluster	Uncharacterized ORF; Has domain(s) with predicted nucleotide binding, oxidoreductase activity, transferase activity, transferring acyl groups other than amino-acyl groups, zinc ion binding activity and role in oxidation-reduction process	missense_variant	F17729,leeds5,F17729W,MO69250EXP,F14946G,1F1SWF4,leeds3,leeds2,F7763,MO89263LAB,MO68507EXP,ISSF21,JCM10253,MO76959EXP,MO54056EXP,dutch5	16	T	G	c.326T>G	p.Val109Gly	705186
Afu3g02710	Cluster_10	fragmented_supercluster	Uncharacterized ORF; Has domain(s) with predicted nucleotide binding, oxidoreductase activity, transferase activity, transferring acyl groups other than amino-acyl groups, zinc ion binding activity and role in oxidation-reduction process	missense_variant	leeds5,leeds4,F17582,F16216,F17764,F16311,leeds2,MO89263LAB,F7763,F15390,leeds6,MO76959EXP,F5211G,F16134,MO91298SB,MO68507EXP,AF72,F17729,dutch1,dutch2,dutch3,dutch4,dutch5,dutch6,dutch7,dutch8,MO69250EXP,F15927,Afu591,Afu218,Afu257,F13619,F12219,MO54056EXP,F18085,leeds1,AF41,Afu942,Afu1042,LMB35Aa,F14532,F14513G,AF90,Afu166,leeds3,MO79587EXP,F14946G,AF65,F13952,JCM10253,F12636,1F1SWF4,F17729W,MO…	61	A	G	c.382A>G	p.Lys128Glu	705242
Afu3g02710	Cluster_10	fragmented_supercluster	Uncharacterized ORF; Has domain(s) with predicted nucleotide binding, oxidoreductase activity, transferase activity, transferring acyl groups other than amino-acyl groups, zinc ion binding activity and role in oxidation-reduction process	missense_variant	leeds4,leeds6,F16216,F17764,F16311,F16134,Afu1042,F15390,F5211G,MO91298SB,AF41,AF72,F18085,dutch1,dutch2,dutch3,dutch4,dutch6,dutch7,dutch8,F17582,F15927,Afu591,Afu218,Afu257,F12219,leeds1,F13952,Afu942,LMB35Aa,F14532,F14513G,AF90,Afu166,MO79587EXP,AF65,Afu124,F12636,MO78722EXP,F12041,F13535,Afu343,F14403,A1163	44	T	C	c.578T>C	p.Val193Ala	705438
Afu3g02710	Cluster_10	fragmented_supercluster	Uncharacterized ORF; Has domain(s) with predicted nucleotide binding, oxidoreductase activity, transferase activity, transferring acyl groups other than amino-acyl groups, zinc ion binding activity and role in oxidation-reduction process	missense_variant	F17729,leeds5,F17729W,MO69250EXP,F14946G,1F1SWF4,leeds3,leeds2,F7763,MO89263LAB,MO68507EXP,ISSF21,JCM10253,F13619,MO76959EXP,MO54056EXP,dutch5	17	G	A	c.593G>A	p.Gly198Asp	705453
Afu3g02710	Cluster_10	fragmented_supercluster	Uncharacterized ORF; Has domain(s) with predicted nucleotide binding, oxidoreductase activity, transferase activity, transferring acyl groups other than amino-acyl groups, zinc ion binding activity and role in oxidation-reduction process	missense_variant	F17729,leeds5,F17729W,MO69250EXP,F14946G,1F1SWF4,leeds3,leeds2,F7763,MO89263LAB,MO68507EXP,ISSF21,JCM10253,F13619,MO76959EXP,MO54056EXP,dutch5	17	G	A	c.604G>A	p.Ala202Thr	705464
Afu3g02710	Cluster_10	fragmented_supercluster	Uncharacterized ORF; Has domain(s) with predicted nucleotide binding, oxidoreductase activity, transferase activity, transferring acyl groups other than amino-acyl groups, zinc ion binding activity and role in oxidation-reduction process	missense_variant	LMB35Aa,MO79587EXP,F15927	3	C	T	c.883C>T	p.Arg295Trp	705743
Afu3g02710	Cluster_10	fragmented_supercluster	Uncharacterized ORF; Has domain(s) with predicted nucleotide binding, oxidoreductase activity, transferase activity, transferring acyl groups other than amino-acyl groups, zinc ion binding activity and role in oxidation-reduction process	missense_variant	LMB35Aa,MO79587EXP,F15927,JCM10253	4	G	A	c.1004G>A	p.Arg335His	705864
Afu3g02720	Cluster_10	fragmented_supercluster	Uncharacterized ORF; Ortholog(s) have role in asperfuranone biosynthetic process	missense_variant	leeds5,MO68507EXP,dutch5,leeds3,F7763,MO91298SB,MO54056EXP	7	C	G	c.1259G>C	p.Gly420Ala	706910
Afu3g02720	Cluster_10	fragmented_supercluster	Uncharacterized ORF; Ortholog(s) have role in asperfuranone biosynthetic process	missense_variant	F12636,F17582	2	A	G	c.968T>C	p.Met323Thr	707201
Afu3g02720	Cluster_10	fragmented_supercluster	Uncharacterized ORF; Ortholog(s) have role in asperfuranone biosynthetic process	missense_variant	LMB35Aa,MO79587EXP,F15927,JCM10253	4	A	G	c.875T>C	p.Phe292Ser	707294
Afu3g02720	Cluster_10	fragmented_supercluster	Uncharacterized ORF; Ortholog(s) have role in asperfuranone biosynthetic process	missense_variant	LMB35Aa,MO79587EXP,F15927,JCM10253	4	A	C	c.807T>G	p.Phe269Leu	707362
Afu3g02720	Cluster_10	fragmented_supercluster	Uncharacterized ORF; Ortholog(s) have role in asperfuranone biosynthetic process	missense_variant	leeds5,leeds4,F17582,F16216,F17764,F16311,leeds2,MO89263LAB,F7763,F15390,leeds6,MO76959EXP,F5211G,F16134,MO91298SB,MO68507EXP,AF72,F17729,dutch1,dutch2,dutch3,dutch4,dutch5,dutch6,dutch7,dutch8,MO69250EXP,F15927,Afu591,Afu218,Afu257,F13619,F12219,MO54056EXP,F18085,leeds1,AF41,Afu942,Afu1042,LMB35Aa,F14532,F14513G,AF90,Afu166,leeds3,MO79587EXP,F14946G,AF65,F13952,JCM10253,F12636,1F1SWF4,F17729W,MO…	61	T	C	c.766A>G	p.Ile256Val	707403
Afu3g02720	Cluster_10	fragmented_supercluster	Uncharacterized ORF; Ortholog(s) have role in asperfuranone biosynthetic process	missense_variant	LMB35Aa,MO79587EXP,F15927	3	C	G	c.606G>C	p.Lys202Asn	707563
Afu3g02720	Cluster_10	fragmented_supercluster	Uncharacterized ORF; Ortholog(s) have role in asperfuranone biosynthetic process	missense_variant	leeds5,leeds4,F17582,F16216,F17764,F16311,leeds2,MO89263LAB,F7763,F15390,leeds6,MO76959EXP,F5211G,F16134,MO91298SB,MO68507EXP,AF72,F17729,dutch1,dutch2,dutch3,dutch4,dutch5,dutch6,dutch7,dutch8,MO69250EXP,Afu591,Afu218,Afu257,F13619,F12219,MO54056EXP,F18085,leeds1,AF41,Afu942,Afu1042,F14532,F14513G,AF90,Afu166,leeds3,F14946G,AF65,F13952,JCM10253,F12636,1F1SWF4,F17729W,MO78722EXP,ISSF21,Afu124,F12…	58	C	T	c.544G>A	p.Val182Met	707625
Afu3g02720	Cluster_10	fragmented_supercluster	Uncharacterized ORF; Ortholog(s) have role in asperfuranone biosynthetic process	missense_variant	dutch1,dutch2,leeds4,dutch4,dutch6,Afu942,dutch8,F17582,Afu1042,F12636,Afu591,Afu218,Afu257,leeds6,F13619,F5211G,F16216,AF65,Afu166,Afu343,Afu124	21	A	C	c.375T>G	p.Ile125Met	707794
Afu3g02720	Cluster_10	fragmented_supercluster	Uncharacterized ORF; Ortholog(s) have role in asperfuranone biosynthetic process	missense_variant	leeds5,leeds4,F17582,F16216,F17764,F16311,leeds2,MO89263LAB,F7763,F15390,leeds6,MO76959EXP,F5211G,F16134,MO91298SB,MO68507EXP,AF72,F17729,dutch1,dutch2,dutch3,dutch4,dutch5,dutch6,dutch7,dutch8,MO69250EXP,Afu591,Afu218,Afu257,F13619,F12219,MO54056EXP,F18085,leeds1,AF41,Afu942,Afu1042,F14532,F14513G,AF90,Afu166,leeds3,F14946G,AF65,F13952,Afu124,F12636,1F1SWF4,F17729W,MO78722EXP,ISSF21,F12041,F1353…	57	A	C	c.371T>G	p.Phe124Cys	707798
Afu3g02720	Cluster_10	fragmented_supercluster	Uncharacterized ORF; Ortholog(s) have role in asperfuranone biosynthetic process	missense_variant	leeds4,leeds6,F16216,Afu1042,F15390,F5211G,leeds1,dutch1,dutch2,dutch3,dutch4,dutch6,dutch7,dutch8,F17582,Afu591,Afu218,Afu257,F13619,F13952,Afu942,F14532,F12636,Afu166,AF65,Afu124,F14513G,F12041,F13535,Afu343	30	G	A	c.224C>T	p.Ala75Val	707997
Afu3g02720	Cluster_10	fragmented_supercluster	Uncharacterized ORF; Ortholog(s) have role in asperfuranone biosynthetic process	missense_variant	LMB35Aa,MO79587EXP,F15927,JCM10253	4	T	C	c.52A>G	p.Ser18Gly	708169
Afu3g02720	Cluster_10	fragmented_supercluster	Uncharacterized ORF; Ortholog(s) have role in asperfuranone biosynthetic process	missense_variant	MO89263LAB,MO69250EXP,MO76959EXP	3	G	T	c.29C>A	p.Pro10His	708192
Afu3g02720	Cluster_10	fragmented_supercluster	Uncharacterized ORF; Ortholog(s) have role in asperfuranone biosynthetic process	missense_variant	LMB35Aa	1	T	C	c.16A>G	p.Ile6Val	708205
Afu3g02740	Cluster_10	fragmented_supercluster	Uncharacterized ORF; Has domain(s) with predicted ATP binding, protein kinase activity, transferase activity, transferring phosphorus-containing groups activity and role in protein phosphorylation	missense_variant	leeds1	1	T	G	c.483A>C	p.Gln161His	711026
Afu3g02740	Cluster_10	fragmented_supercluster	Uncharacterized ORF; Has domain(s) with predicted ATP binding, protein kinase activity, transferase activity, transferring phosphorus-containing groups activity and role in protein phosphorylation	missense_variant	dutch2	1	T	A	c.425A>T	p.Tyr142Phe	711084
Afu3g02740	Cluster_10	fragmented_supercluster	Uncharacterized ORF; Has domain(s) with predicted ATP binding, protein kinase activity, transferase activity, transferring phosphorus-containing groups activity and role in protein phosphorylation	missense_variant	leeds5,leeds4,F17582,F16216,F17764,F16311,leeds2,MO89263LAB,F7763,F15390,leeds6,MO76959EXP,F5211G,F16134,MO91298SB,MO68507EXP,AF72,F17729,dutch1,F17729W,dutch3,dutch4,dutch5,dutch6,dutch7,dutch8,MO69250EXP,Afu591,Afu218,Afu257,F13619,F12219,MO54056EXP,F18085,leeds1,AF41,Afu942,Afu1042,F14532,F14513G,AF90,Afu166,leeds3,F14946G,AF65,F13952,Afu124,F12636,1F1SWF4,MO78722EXP,ISSF21,F12041,F13535,Afu34…	56	C	T	c.355G>A	p.Ala119Thr	711154
Afu3g02740	Cluster_10	fragmented_supercluster	Uncharacterized ORF; Has domain(s) with predicted ATP binding, protein kinase activity, transferase activity, transferring phosphorus-containing groups activity and role in protein phosphorylation	missense_variant	leeds5,leeds4,F17582,F16216,F17764,F16311,leeds2,MO89263LAB,F7763,F15390,leeds6,MO76959EXP,F5211G,F16134,MO91298SB,MO68507EXP,AF72,F17729,dutch1,F17729W,dutch3,dutch4,dutch5,dutch6,dutch7,dutch8,MO69250EXP,Afu591,Afu218,Afu257,F13619,F12219,MO54056EXP,F18085,leeds1,AF41,Afu942,Afu1042,F14532,F14513G,AF90,Afu166,leeds3,F14946G,AF65,F13952,Afu124,F12636,1F1SWF4,MO78722EXP,ISSF21,F12041,F13535,Afu34…	56	G	C	c.338C>G	p.Ala113Gly	711171
Afu3g02740	Cluster_10	fragmented_supercluster	Uncharacterized ORF; Has domain(s) with predicted ATP binding, protein kinase activity, transferase activity, transferring phosphorus-containing groups activity and role in protein phosphorylation	missense_variant	leeds5,leeds4,F17582,F16216,F17764,F16311,leeds2,MO89263LAB,F7763,F15390,leeds6,MO76959EXP,F5211G,F16134,MO91298SB,MO68507EXP,AF72,F17729,dutch1,F17729W,dutch3,dutch4,dutch5,dutch6,dutch7,dutch8,MO69250EXP,Afu591,Afu218,Afu257,F13619,F12219,MO54056EXP,F18085,leeds1,AF41,Afu942,Afu1042,F14532,F14513G,AF90,Afu166,leeds3,F14946G,AF65,F13952,Afu124,F12636,1F1SWF4,MO78722EXP,ISSF21,F12041,F13535,Afu34…	56	G	C	c.319C>G	p.His107Asp	711190
Afu3g02740	Cluster_10	fragmented_supercluster	Uncharacterized ORF; Has domain(s) with predicted ATP binding, protein kinase activity, transferase activity, transferring phosphorus-containing groups activity and role in protein phosphorylation	frameshift_variant	F17582	1	TA	T	c.249delT	p.Phe83fs	711259
Afu3g02740	Cluster_10	fragmented_supercluster	Uncharacterized ORF; Has domain(s) with predicted ATP binding, protein kinase activity, transferase activity, transferring phosphorus-containing groups activity and role in protein phosphorylation	missense_variant	leeds5,leeds4,F17582,F16216,F17764,F16311,leeds2,MO89263LAB,F7763,F15390,leeds6,MO76959EXP,F5211G,F16134,MO91298SB,MO68507EXP,AF72,F17729,dutch1,F17729W,dutch3,dutch4,dutch5,dutch6,dutch7,dutch8,MO69250EXP,Afu591,Afu218,Afu257,F13619,F12219,MO54056EXP,F18085,leeds1,AF41,Afu942,Afu1042,F14532,F14513G,AF90,Afu166,leeds3,F14946G,AF65,F13952,Afu124,F12636,1F1SWF4,MO78722EXP,ISSF21,F12041,F13535,Afu34…	56	G	A	c.205C>T	p.His69Tyr	711304
Afu3g02740	Cluster_10	fragmented_supercluster	Uncharacterized ORF; Has domain(s) with predicted ATP binding, protein kinase activity, transferase activity, transferring phosphorus-containing groups activity and role in protein phosphorylation	missense_variant	leeds4,leeds6,F16216,Afu1042,F15390,F5211G,leeds1,dutch1,dutch3,dutch4,dutch6,dutch7,dutch8,F17582,Afu591,Afu218,Afu257,F13619,F13952,Afu942,F14532,F14513G,Afu166,AF65,Afu124,F12636,F12041,F13535,Afu343	29	T	C	c.163A>G	p.Asn55Asp	711400
Afu3g02740	Cluster_10	fragmented_supercluster	Uncharacterized ORF; Has domain(s) with predicted ATP binding, protein kinase activity, transferase activity, transferring phosphorus-containing groups activity and role in protein phosphorylation	missense_variant	leeds5,leeds4,F17582,F16216,F17764,F16311,leeds2,MO89263LAB,F7763,F15390,leeds6,MO76959EXP,F5211G,F16134,MO91298SB,MO68507EXP,AF72,F17729,dutch1,F17729W,dutch3,dutch4,dutch5,dutch6,dutch7,dutch8,MO69250EXP,Afu591,Afu218,Afu257,F13619,F12219,MO54056EXP,F18085,leeds1,AF41,Afu942,Afu1042,F14532,F14513G,AF90,Afu166,leeds3,F14946G,AF65,F13952,Afu124,F12636,1F1SWF4,MO78722EXP,ISSF21,F12041,F13535,Afu34…	56	T	C	c.151A>G	p.Lys51Glu	711412
Afu3g02740	Cluster_10	fragmented_supercluster	Uncharacterized ORF; Has domain(s) with predicted ATP binding, protein kinase activity, transferase activity, transferring phosphorus-containing groups activity and role in protein phosphorylation	missense_variant	leeds2	1	A	G	c.149T>C	p.Phe50Ser	711414
Afu3g02750	Cluster_10	fragmented_supercluster	Uncharacterized ORF; Has domain(s) with predicted DNA binding, sequence-specific DNA binding RNA polymerase II transcription factor activity, zinc ion binding activity and role in regulation of transcription, DNA-dependent, transcription, DNA-dependent	frameshift_variant	leeds5,leeds4,F17582,F16216,F17764,F16311,leeds2,MO89263LAB,F7763,F15390,leeds6,MO76959EXP,F5211G,F16134,MO91298SB,MO68507EXP,AF72,F17729,dutch1,dutch2,dutch3,dutch4,dutch5,dutch6,dutch7,dutch8,MO69250EXP,F15927,Afu591,Afu218,Afu257,F13619,F12219,MO54056EXP,F18085,leeds1,AF41,Afu942,Afu1042,LMB35Aa,F14532,F14513G,AF90,Afu166,leeds3,MO79587EXP,F14946G,AF65,F13952,JCM10253,F12636,1F1SWF4,F17729W,MO…	61	A	ATC	c.2262_2263insGA	p.Ser755fs	712517
Afu3g02750	Cluster_10	fragmented_supercluster	Uncharacterized ORF; Has domain(s) with predicted DNA binding, sequence-specific DNA binding RNA polymerase II transcription factor activity, zinc ion binding activity and role in regulation of transcription, DNA-dependent, transcription, DNA-dependent	missense_variant	dutch7	1	A	C	c.2053T>G	p.Ser685Ala	712727
Afu3g02750	Cluster_10	fragmented_supercluster	Uncharacterized ORF; Has domain(s) with predicted DNA binding, sequence-specific DNA binding RNA polymerase II transcription factor activity, zinc ion binding activity and role in regulation of transcription, DNA-dependent, transcription, DNA-dependent	missense_variant	F17729,ISSF21,F17729W,F14946G,1F1SWF4	5	A	T	c.2008T>A	p.Phe670Ile	712772
Afu3g02750	Cluster_10	fragmented_supercluster	Uncharacterized ORF; Has domain(s) with predicted DNA binding, sequence-specific DNA binding RNA polymerase II transcription factor activity, zinc ion binding activity and role in regulation of transcription, DNA-dependent, transcription, DNA-dependent	missense_variant	F7763	1	C	T	c.2000G>A	p.Arg667Gln	712780
Afu3g02750	Cluster_10	fragmented_supercluster	Uncharacterized ORF; Has domain(s) with predicted DNA binding, sequence-specific DNA binding RNA polymerase II transcription factor activity, zinc ion binding activity and role in regulation of transcription, DNA-dependent, transcription, DNA-dependent	missense_variant	leeds5,leeds4,F17582,F16216,F17764,F16311,leeds2,MO89263LAB,F7763,F15390,leeds6,MO76959EXP,F5211G,F16134,MO91298SB,MO68507EXP,AF72,F17729,dutch1,F17729W,dutch3,dutch4,dutch5,dutch6,dutch7,dutch8,MO69250EXP,Afu591,Afu218,Afu257,F13619,F12219,MO54056EXP,F18085,leeds1,AF41,Afu942,Afu1042,F14532,F14513G,AF90,Afu166,leeds3,F14946G,AF65,F13952,Afu124,F12636,1F1SWF4,MO78722EXP,ISSF21,F12041,F13535,Afu34…	56	T	C	c.1909A>G	p.Lys637Glu	712871
Afu3g02750	Cluster_10	fragmented_supercluster	Uncharacterized ORF; Has domain(s) with predicted DNA binding, sequence-specific DNA binding RNA polymerase II transcription factor activity, zinc ion binding activity and role in regulation of transcription, DNA-dependent, transcription, DNA-dependent	missense_variant	LMB35Aa	1	T	G	c.1628A>C	p.Glu543Ala	713232
Afu3g02750	Cluster_10	fragmented_supercluster	Uncharacterized ORF; Has domain(s) with predicted DNA binding, sequence-specific DNA binding RNA polymerase II transcription factor activity, zinc ion binding activity and role in regulation of transcription, DNA-dependent, transcription, DNA-dependent	missense_variant	leeds5,leeds4,F17582,F16216,F17764,F16311,leeds2,MO89263LAB,F7763,F15390,leeds6,MO76959EXP,F5211G,F16134,MO91298SB,MO68507EXP,AF72,F17729,dutch1,F17729W,dutch3,dutch4,dutch5,dutch6,dutch7,dutch8,MO69250EXP,Afu591,Afu218,Afu257,F13619,F12219,MO54056EXP,F18085,leeds1,AF41,Afu942,Afu1042,F14532,F14513G,AF90,Afu166,leeds3,F14946G,AF65,F13952,Afu124,F12636,1F1SWF4,MO78722EXP,ISSF21,F12041,F13535,Afu34…	56	T	C	c.1573A>G	p.Thr525Ala	713399
Afu3g02750	Cluster_10	fragmented_supercluster	Uncharacterized ORF; Has domain(s) with predicted DNA binding, sequence-specific DNA binding RNA polymerase II transcription factor activity, zinc ion binding activity and role in regulation of transcription, DNA-dependent, transcription, DNA-dependent	missense_variant	MO68507EXP	1	C	T	c.1535G>A	p.Arg512Gln	713437
Afu3g02750	Cluster_10	fragmented_supercluster	Uncharacterized ORF; Has domain(s) with predicted DNA binding, sequence-specific DNA binding RNA polymerase II transcription factor activity, zinc ion binding activity and role in regulation of transcription, DNA-dependent, transcription, DNA-dependent	missense_variant	leeds5,leeds4,F17582,F16216,F17764,F16311,leeds2,MO89263LAB,F7763,F15390,leeds6,MO76959EXP,F5211G,F16134,MO91298SB,MO68507EXP,AF72,F17729,dutch1,dutch2,dutch3,dutch4,dutch5,dutch6,dutch7,dutch8,MO69250EXP,F15927,Afu591,Afu218,Afu257,F13619,F12219,MO54056EXP,F18085,leeds1,AF41,Afu942,Afu1042,LMB35Aa,F14532,F14513G,AF90,Afu166,leeds3,MO79587EXP,F14946G,AF65,F13952,JCM10253,F12636,1F1SWF4,F17729W,MO…	61	G	A	c.1226C>T	p.Pro409Leu	713746
Afu3g02750	Cluster_10	fragmented_supercluster	Uncharacterized ORF; Has domain(s) with predicted DNA binding, sequence-specific DNA binding RNA polymerase II transcription factor activity, zinc ion binding activity and role in regulation of transcription, DNA-dependent, transcription, DNA-dependent	missense_variant	leeds5,leeds4,F17582,F16216,F17764,F16311,leeds2,MO89263LAB,F7763,F15390,leeds6,MO76959EXP,F5211G,F16134,MO91298SB,MO68507EXP,AF72,F17729,dutch1,dutch2,dutch3,dutch4,dutch5,dutch6,dutch7,dutch8,MO69250EXP,F15927,Afu591,Afu218,Afu257,F13619,F12219,MO54056EXP,F18085,leeds1,AF41,Afu942,Afu1042,LMB35Aa,F14532,F14513G,AF90,Afu166,leeds3,MO79587EXP,F14946G,AF65,F13952,JCM10253,F12636,1F1SWF4,F17729W,MO…	61	G	A	c.1193C>T	p.Ser398Phe	713779
Afu3g02750	Cluster_10	fragmented_supercluster	Uncharacterized ORF; Has domain(s) with predicted DNA binding, sequence-specific DNA binding RNA polymerase II transcription factor activity, zinc ion binding activity and role in regulation of transcription, DNA-dependent, transcription, DNA-dependent	missense_variant	dutch2,MO79587EXP	2	T	C	c.1091A>G	p.Asn364Ser	713942
Afu3g02750	Cluster_10	fragmented_supercluster	Uncharacterized ORF; Has domain(s) with predicted DNA binding, sequence-specific DNA binding RNA polymerase II transcription factor activity, zinc ion binding activity and role in regulation of transcription, DNA-dependent, transcription, DNA-dependent	missense_variant	leeds5,leeds4,F17582,F16216,F17764,F16311,leeds2,MO89263LAB,F7763,F15390,leeds6,MO76959EXP,F5211G,F16134,MO91298SB,MO68507EXP,AF72,F17729,dutch1,dutch2,dutch3,dutch4,dutch5,dutch6,dutch7,dutch8,MO69250EXP,F15927,Afu591,Afu218,Afu257,F13619,F12219,MO54056EXP,F18085,leeds1,AF41,Afu942,Afu1042,LMB35Aa,F14532,F14513G,AF90,Afu166,leeds3,MO79587EXP,F14946G,AF65,F13952,JCM10253,F12636,1F1SWF4,F17729W,MO…	61	C	A	c.1042G>T	p.Asp348Tyr	713991
Afu3g02750	Cluster_10	fragmented_supercluster	Uncharacterized ORF; Has domain(s) with predicted DNA binding, sequence-specific DNA binding RNA polymerase II transcription factor activity, zinc ion binding activity and role in regulation of transcription, DNA-dependent, transcription, DNA-dependent	missense_variant	leeds3	1	T	C	c.769A>G	p.Lys257Glu	714264
Afu3g02750	Cluster_10	fragmented_supercluster	Uncharacterized ORF; Has domain(s) with predicted DNA binding, sequence-specific DNA binding RNA polymerase II transcription factor activity, zinc ion binding activity and role in regulation of transcription, DNA-dependent, transcription, DNA-dependent	missense_variant	leeds5,leeds4,F17582,F16216,F17764,F16311,leeds2,MO89263LAB,F7763,F15390,leeds6,MO76959EXP,F5211G,F16134,MO91298SB,MO68507EXP,AF72,F17729,dutch1,F17729W,dutch3,dutch4,dutch5,dutch6,dutch7,dutch8,MO69250EXP,Afu591,Afu218,Afu257,F13619,F12219,MO54056EXP,F18085,leeds1,AF41,Afu942,Afu1042,F14532,F14513G,AF90,Afu166,leeds3,F14946G,AF65,F13952,JCM10253,F12636,1F1SWF4,MO78722EXP,ISSF21,Afu124,F12041,F13…	57	C	T	c.239G>A	p.Arg80Gln	714846
Afu3g02750	Cluster_10	fragmented_supercluster	Uncharacterized ORF; Has domain(s) with predicted DNA binding, sequence-specific DNA binding RNA polymerase II transcription factor activity, zinc ion binding activity and role in regulation of transcription, DNA-dependent, transcription, DNA-dependent	missense_variant	leeds5,MO69250EXP,dutch5,MO89263LAB,F7763,MO76959EXP,MO91298SB,MO54056EXP	8	T	G	c.233A>C	p.Lys78Thr	714852
Afu3g02750	Cluster_10	fragmented_supercluster	Uncharacterized ORF; Has domain(s) with predicted DNA binding, sequence-specific DNA binding RNA polymerase II transcription factor activity, zinc ion binding activity and role in regulation of transcription, DNA-dependent, transcription, DNA-dependent	missense_variant	leeds5,leeds4,F17582,F16216,F17764,F16311,leeds2,MO89263LAB,F7763,F15390,leeds6,MO76959EXP,F5211G,F16134,MO91298SB,MO68507EXP,AF72,F17729,dutch1,dutch2,dutch3,dutch4,dutch5,dutch6,dutch7,dutch8,MO69250EXP,F15927,Afu591,Afu218,Afu257,F13619,F12219,MO54056EXP,F18085,leeds1,AF41,Afu942,Afu1042,LMB35Aa,F14532,F14513G,AF90,Afu166,leeds3,MO79587EXP,F14946G,AF65,F13952,JCM10253,F12636,1F1SWF4,F17729W,MO…	61	G	T	c.205C>A	p.Arg69Ser	714880
Afu3g02750	Cluster_10	fragmented_supercluster	Uncharacterized ORF; Has domain(s) with predicted DNA binding, sequence-specific DNA binding RNA polymerase II transcription factor activity, zinc ion binding activity and role in regulation of transcription, DNA-dependent, transcription, DNA-dependent	missense_variant	leeds5,leeds4,F17582,F16216,F17764,F16311,leeds2,MO89263LAB,F7763,F15390,leeds6,MO76959EXP,F5211G,F16134,MO91298SB,MO68507EXP,AF72,F17729,dutch1,F17729W,dutch3,dutch4,dutch5,dutch6,dutch7,dutch8,MO69250EXP,Afu591,Afu218,Afu257,F13619,F12219,MO54056EXP,F18085,leeds1,AF41,Afu942,Afu1042,F14532,F14513G,AF90,Afu166,leeds3,F14946G,AF65,F13952,JCM10253,F12636,1F1SWF4,MO78722EXP,ISSF21,Afu124,F12041,F13…	57	A	G	c.38T>C	p.Leu13Pro	715186
Afu3g02760	Cluster_10	fragmented_supercluster	Uncharacterized ORF; Putative MDR1 family ABC transporter; biofilm growth regulated protein	missense_variant	leeds5,leeds4,F17582,F16216,F17764,F16311,leeds2,MO89263LAB,F7763,F15390,leeds6,MO76959EXP,F5211G,F16134,MO91298SB,MO68507EXP,AF72,F17729,dutch1,dutch2,dutch3,dutch4,dutch5,dutch6,dutch7,dutch8,MO69250EXP,F15927,Afu591,Afu218,Afu257,F13619,F12219,MO54056EXP,F18085,leeds1,AF41,Afu942,Afu1042,LMB35Aa,F14532,F14513G,AF90,Afu166,leeds3,MO79587EXP,F14946G,AF65,F13952,JCM10253,F12636,1F1SWF4,F17729W,MO…	61	T	G	c.7T>G	p.Phe3Val	715597
Afu3g02760	Cluster_10	fragmented_supercluster	Uncharacterized ORF; Putative MDR1 family ABC transporter; biofilm growth regulated protein	missense_variant	dutch2	1	G	A	c.94G>A	p.Glu32Lys	715684
Afu3g02760	Cluster_10	fragmented_supercluster	Uncharacterized ORF; Putative MDR1 family ABC transporter; biofilm growth regulated protein	missense_variant	ISSF21,1F1SWF4	2	G	T	c.166G>T	p.Val56Phe	715795
Afu3g02760	Cluster_10	fragmented_supercluster	Uncharacterized ORF; Putative MDR1 family ABC transporter; biofilm growth regulated protein	missense_variant	leeds5,leeds4,F17582,F16216,F17764,F16311,leeds2,MO89263LAB,F7763,F15390,leeds6,MO76959EXP,F5211G,F16134,MO91298SB,MO68507EXP,AF72,F17729,dutch1,dutch2,dutch3,dutch4,dutch5,dutch6,dutch7,dutch8,MO69250EXP,F15927,Afu591,Afu218,Afu257,F13619,F12219,MO54056EXP,F18085,leeds1,AF41,Afu942,Afu1042,LMB35Aa,F14532,F14513G,AF90,Afu166,leeds3,MO79587EXP,F14946G,AF65,F13952,JCM10253,F12636,1F1SWF4,F17729W,MO…	61	A	G	c.619A>G	p.Thr207Ala	716301
Afu3g02760	Cluster_10	fragmented_supercluster	Uncharacterized ORF; Putative MDR1 family ABC transporter; biofilm growth regulated protein	missense_variant	leeds1,F13619,dutch7	3	C	G	c.697C>G	p.Leu233Val	716379
Afu3g02760	Cluster_10	fragmented_supercluster	Uncharacterized ORF; Putative MDR1 family ABC transporter; biofilm growth regulated protein	missense_variant	leeds4,leeds6,F16216,Afu1042,F15390,F5211G,leeds1,dutch1,dutch3,dutch4,dutch6,dutch7,dutch8,F17582,Afu591,Afu218,Afu257,F13619,F13952,Afu942,F14532,F14513G,Afu166,AF65,Afu124,F12636,F12041,F13535,Afu343	29	G	T	c.1114G>T	p.Ala372Ser	716880
Afu3g02760	Cluster_10	fragmented_supercluster	Uncharacterized ORF; Putative MDR1 family ABC transporter; biofilm growth regulated protein	missense_variant	dutch2,LMB35Aa,MO79587EXP,F15927	4	C	T	c.1198C>T	p.His400Tyr	716964
Afu3g02760	Cluster_10	fragmented_supercluster	Uncharacterized ORF; Putative MDR1 family ABC transporter; biofilm growth regulated protein	missense_variant	dutch2,LMB35Aa,MO79587EXP,F15927	4	G	A	c.1912G>A	p.Asp638Asn	717831
Afu3g02760	Cluster_10	fragmented_supercluster	Uncharacterized ORF; Putative MDR1 family ABC transporter; biofilm growth regulated protein	missense_variant	leeds5,leeds4,F17582,F16216,F17764,F16311,leeds2,MO89263LAB,F7763,F15390,leeds6,MO76959EXP,F5211G,F16134,MO91298SB,MO68507EXP,AF72,F17729,dutch1,F17729W,dutch3,dutch4,dutch5,dutch6,dutch7,dutch8,MO69250EXP,Afu591,Afu218,Afu257,F13619,F12219,MO54056EXP,F18085,leeds1,AF41,Afu942,Afu1042,F14532,F14513G,AF90,Afu166,leeds3,F14946G,AF65,F13952,JCM10253,F12636,1F1SWF4,MO78722EXP,ISSF21,Afu124,F12041,F13…	57	G	A	c.2082G>A	p.Met694Ile	718001
Afu3g02760	Cluster_10	fragmented_supercluster	Uncharacterized ORF; Putative MDR1 family ABC transporter; biofilm growth regulated protein	missense_variant	dutch2,MO79587EXP	2	G	T	c.2390G>T	p.Arg797Leu	718454
Afu3g02760	Cluster_10	fragmented_supercluster	Uncharacterized ORF; Putative MDR1 family ABC transporter; biofilm growth regulated protein	missense_variant	leeds5,leeds4,F17582,F16216,F17764,F16311,leeds2,MO89263LAB,F7763,F15390,leeds6,MO76959EXP,F5211G,F16134,MO91298SB,MO68507EXP,AF72,F17729,dutch1,dutch2,dutch3,dutch4,dutch5,dutch6,dutch7,dutch8,MO69250EXP,F15927,Afu591,Afu218,Afu257,F13619,F12219,MO54056EXP,F18085,leeds1,AF41,Afu942,Afu1042,LMB35Aa,F14532,F14513G,AF90,Afu166,leeds3,MO79587EXP,F14946G,AF65,F13952,JCM10253,F12636,1F1SWF4,F17729W,MO…	61	C	T	c.2488C>T	p.Leu830Phe	718552
Afu3g02760	Cluster_10	fragmented_supercluster	Uncharacterized ORF; Putative MDR1 family ABC transporter; biofilm growth regulated protein	missense_variant	leeds1,F13619,dutch7	3	C	G	c.2516C>G	p.Ala839Gly	718580
Afu3g02760	Cluster_10	fragmented_supercluster	Uncharacterized ORF; Putative MDR1 family ABC transporter; biofilm growth regulated protein	missense_variant	leeds5,leeds4,F17582,F16216,F17764,F16311,leeds2,MO89263LAB,F7763,F15390,leeds6,MO76959EXP,F5211G,F16134,MO91298SB,MO68507EXP,AF72,F17729,dutch1,dutch2,dutch3,dutch4,dutch5,dutch6,dutch7,dutch8,MO69250EXP,Afu591,Afu218,Afu257,F13619,F12219,MO54056EXP,F18085,leeds1,AF41,Afu942,Afu1042,F14532,F14513G,AF90,Afu166,leeds3,F14946G,AF65,F13952,JCM10253,F12636,1F1SWF4,F17729W,MO78722EXP,ISSF21,Afu124,F12…	58	A	G	c.2548A>G	p.Ile850Val	718612
Afu3g02760	Cluster_10	fragmented_supercluster	Uncharacterized ORF; Putative MDR1 family ABC transporter; biofilm growth regulated protein	missense_variant	LMB35Aa	1	A	G	c.2641A>G	p.Lys881Glu	718705
Afu3g02760	Cluster_10	fragmented_supercluster	Uncharacterized ORF; Putative MDR1 family ABC transporter; biofilm growth regulated protein	missense_variant	LMB35Aa,F15927	2	C	T	c.2699C>T	p.Thr900Met	718763
Afu3g02760	Cluster_10	fragmented_supercluster	Uncharacterized ORF; Putative MDR1 family ABC transporter; biofilm growth regulated protein	missense_variant	leeds5,leeds4,F17582,F16216,F17764,F16311,leeds2,MO89263LAB,F7763,F15390,leeds6,MO76959EXP,F5211G,F16134,MO91298SB,MO68507EXP,AF72,F17729,dutch1,dutch2,dutch3,dutch4,dutch5,dutch6,dutch7,dutch8,MO69250EXP,Afu591,Afu218,Afu257,F13619,F12219,MO54056EXP,F18085,leeds1,AF41,Afu942,Afu1042,F14532,F14513G,AF90,Afu166,leeds3,F14946G,AF65,F13952,JCM10253,F12636,1F1SWF4,F17729W,MO78722EXP,ISSF21,Afu124,F12…	58	C	A	c.2757C>A	p.Asn919Lys	718821
Afu3g02760	Cluster_10	fragmented_supercluster	Uncharacterized ORF; Putative MDR1 family ABC transporter; biofilm growth regulated protein	missense_variant	F18085,F16311,leeds3,leeds2,MO78722EXP,AF90,A1163	7	T	C	c.2851T>C	p.Phe951Leu	718915
Afu3g02760	Cluster_10	fragmented_supercluster	Uncharacterized ORF; Putative MDR1 family ABC transporter; biofilm growth regulated protein	missense_variant	JCM10253	1	T	C	c.2855T>C	p.Val952Ala	718919
Afu3g02760	Cluster_10	fragmented_supercluster	Uncharacterized ORF; Putative MDR1 family ABC transporter; biofilm growth regulated protein	missense_variant	ISSF21,1F1SWF4	2	T	C	c.2980T>C	p.Phe994Leu	719138
Afu3g02760	Cluster_10	fragmented_supercluster	Uncharacterized ORF; Putative MDR1 family ABC transporter; biofilm growth regulated protein	splice_donor_variant&intron_variant	leeds4,leeds6,F16216,Afu1042,F15390,F5211G,leeds1,dutch1,dutch3,dutch4,dutch6,dutch7,dutch8,F17582,Afu591,Afu218,Afu257,F13619,F13952,Afu942,F14532,F14513G,Afu166,AF65,Afu124,F12636,F12041,F13535,Afu343	29	G	A	c.3020+1G>A		719179
Afu3g02760	Cluster_10	fragmented_supercluster	Uncharacterized ORF; Putative MDR1 family ABC transporter; biofilm growth regulated protein	missense_variant	leeds5,leeds4,F17582,F16216,F17764,F16311,leeds2,MO89263LAB,F7763,F15390,leeds6,MO76959EXP,F5211G,F16134,MO91298SB,MO68507EXP,AF72,F17729,dutch1,dutch2,dutch3,dutch4,dutch5,dutch6,dutch7,dutch8,MO69250EXP,Afu591,Afu218,Afu257,F13619,F12219,MO54056EXP,F18085,leeds1,AF41,Afu942,Afu1042,F14532,F14513G,AF90,Afu166,leeds3,F14946G,AF65,F13952,Afu124,F12636,JCM10253,F17729W,MO78722EXP,F12041,F13535,Afu3…	56	G	A	c.3256G>A	p.Asp1086Asn	719597
Afu3g02760	Cluster_10	fragmented_supercluster	Uncharacterized ORF; Putative MDR1 family ABC transporter; biofilm growth regulated protein	missense_variant	leeds5,leeds4,F17582,F16216,F17764,F16311,leeds2,MO89263LAB,F7763,F15390,leeds6,MO76959EXP,F5211G,F16134,MO91298SB,MO68507EXP,AF72,F17729,dutch1,dutch2,dutch3,dutch4,dutch5,dutch6,dutch7,dutch8,MO69250EXP,Afu591,Afu218,Afu257,F13619,F12219,MO54056EXP,F18085,leeds1,AF41,Afu942,Afu1042,F14532,F14513G,AF90,Afu166,leeds3,F14946G,AF65,F13952,Afu124,F12636,JCM10253,F17729W,MO78722EXP,F12041,F13535,Afu3…	56	C	T	c.3773C>T	p.Ala1258Val	720114
Afu3g03390	Cluster_11	Fusarine C	Uncharacterized ORF; Putative siderophore biosynthesis lipase/esterase	missense_variant	LMB35Aa,MO79587EXP	2	C	A	c.710G>T	p.Arg237Met	902671
Afu3g03390	Cluster_11	Fusarine C	Uncharacterized ORF; Putative siderophore biosynthesis lipase/esterase	missense_variant	F17729,F18085,F17729W,F14946G,1F1SWF4,F16311,MO78722EXP,ISSF21,AF90,F14403,A1163	11	T	C	c.458A>G	p.Lys153Arg	902923
Afu3g03390	Cluster_11	Fusarine C	Uncharacterized ORF; Putative siderophore biosynthesis lipase/esterase	missense_variant	MO89263LAB,MO69250EXP,MO76959EXP	3	G	T	c.400C>A	p.Leu134Met	902981
Afu3g03390	Cluster_11	Fusarine C	Uncharacterized ORF; Putative siderophore biosynthesis lipase/esterase	missense_variant	LMB35Aa,MO79587EXP	2	G	C	c.206C>G	p.Thr69Ser	903175
Afu3g03390	Cluster_11	Fusarine C	Uncharacterized ORF; Putative siderophore biosynthesis lipase/esterase	missense_variant	leeds5,leeds4,F17582,F16216,F17764,F16311,leeds2,MO89263LAB,F7763,F15390,leeds6,MO76959EXP,F5211G,F16134,MO91298SB,MO68507EXP,AF72,F17729,dutch1,dutch2,dutch3,dutch4,dutch5,dutch6,dutch7,dutch8,MO69250EXP,F15927,Afu591,Afu218,Afu257,F13619,F12219,MO54056EXP,F18085,leeds1,AF41,Afu942,Afu1042,LMB35Aa,F14532,F14513G,AF90,Afu166,leeds3,MO79587EXP,F14946G,AF65,F13952,JCM10253,F12636,1F1SWF4,F17729W,MO…	61	A	C	c.17T>G	p.Phe6Cys	903424
Afu3g03400	Cluster_11	Fusarine C	sidF Verified ORF; Hydroxyornithine transacylase; involved in extracellular siderophore biosynthesis; essential for triacetylfusarinine C biosynthesis; SrbA-regulated during hypoxia	missense_variant	F13619	1	G	T	c.595C>A	p.Pro199Thr	905668
Afu3g03400	Cluster_11	Fusarine C	sidF Verified ORF; Hydroxyornithine transacylase; involved in extracellular siderophore biosynthesis; essential for triacetylfusarinine C biosynthesis; SrbA-regulated during hypoxia	missense_variant	F13619	1	G	T	c.542C>A	p.Thr181Lys	905721
Afu3g03410	Cluster_11	Fusarine C	sidH Verified ORF; Enoyl-CoA hydratase/isomerase family protein; mevalonyl-CoA hydratase; PTS1 receptor-mediated peroxisomal localization is essential for triacetylfusarinine C (TAFC) biosynthesis	missense_variant	leeds1	1	A	G	c.403A>G	p.Thr135Ala	907049
Afu3g03420	Cluster_11	Fusarine C	sidD Verified ORF; Fusarinine C non-ribosomal peptide synthetase (NRPS) involved in extracellular siderophore biosynthesis; expression is up-regulated by iron starvation and downregulated under iron-replete conditions	missense_variant	AF65	1	A	C	c.162A>C	p.Glu54Asp	908329
Afu3g03420	Cluster_11	Fusarine C	sidD Verified ORF; Fusarinine C non-ribosomal peptide synthetase (NRPS) involved in extracellular siderophore biosynthesis; expression is up-regulated by iron starvation and downregulated under iron-replete conditions	missense_variant	MO79587EXP	1	G	C	c.252G>C	p.Glu84Asp	908419
Afu3g03420	Cluster_11	Fusarine C	sidD Verified ORF; Fusarinine C non-ribosomal peptide synthetase (NRPS) involved in extracellular siderophore biosynthesis; expression is up-regulated by iron starvation and downregulated under iron-replete conditions	missense_variant	LMB35Aa,leeds1,MO79587EXP,F15927	4	T	G	c.363T>G	p.Ser121Arg	908530
Afu3g03420	Cluster_11	Fusarine C	sidD Verified ORF; Fusarinine C non-ribosomal peptide synthetase (NRPS) involved in extracellular siderophore biosynthesis; expression is up-regulated by iron starvation and downregulated under iron-replete conditions	missense_variant	leeds5,leeds4,F17582,F16216,F17764,F16311,leeds2,MO89263LAB,F7763,F15390,leeds6,MO76959EXP,F5211G,F16134,MO91298SB,MO68507EXP,AF72,F17729,dutch1,dutch2,dutch3,dutch4,dutch5,dutch6,dutch7,dutch8,MO69250EXP,F15927,Afu591,Afu218,Afu257,F13619,F12219,MO54056EXP,F18085,leeds1,AF41,Afu942,Afu1042,LMB35Aa,F14532,F14513G,AF90,Afu166,leeds3,MO79587EXP,F14946G,AF65,F13952,JCM10253,F12636,1F1SWF4,F17729W,MO…	61	A	G	c.454A>G	p.Ile152Val	908676
Afu3g03420	Cluster_11	Fusarine C	sidD Verified ORF; Fusarinine C non-ribosomal peptide synthetase (NRPS) involved in extracellular siderophore biosynthesis; expression is up-regulated by iron starvation and downregulated under iron-replete conditions	missense_variant	F17729,F18085,F17729W,F14946G,1F1SWF4,F16311,MO78722EXP,ISSF21,F14403,A1163	10	A	G	c.568A>G	p.Ile190Val	908790
Afu3g03420	Cluster_11	Fusarine C	sidD Verified ORF; Fusarinine C non-ribosomal peptide synthetase (NRPS) involved in extracellular siderophore biosynthesis; expression is up-regulated by iron starvation and downregulated under iron-replete conditions	missense_variant	LMB35Aa,leeds1,MO79587EXP,F15927	4	C	A	c.697C>A	p.Gln233Lys	908919
Afu3g03420	Cluster_11	Fusarine C	sidD Verified ORF; Fusarinine C non-ribosomal peptide synthetase (NRPS) involved in extracellular siderophore biosynthesis; expression is up-regulated by iron starvation and downregulated under iron-replete conditions	missense_variant	LMB35Aa,leeds1,MO79587EXP,F15927	4	C	G	c.717C>G	p.Asp239Glu	908939
Afu3g03420	Cluster_11	Fusarine C	sidD Verified ORF; Fusarinine C non-ribosomal peptide synthetase (NRPS) involved in extracellular siderophore biosynthesis; expression is up-regulated by iron starvation and downregulated under iron-replete conditions	missense_variant	MO79587EXP	1	A	G	c.805A>G	p.Met269Val	909027
Afu3g03420	Cluster_11	Fusarine C	sidD Verified ORF; Fusarinine C non-ribosomal peptide synthetase (NRPS) involved in extracellular siderophore biosynthesis; expression is up-regulated by iron starvation and downregulated under iron-replete conditions	missense_variant	LMB35Aa,leeds1,MO79587EXP,F15927	4	C	G	c.851C>G	p.Ser284Cys	909073
Afu3g03420	Cluster_11	Fusarine C	sidD Verified ORF; Fusarinine C non-ribosomal peptide synthetase (NRPS) involved in extracellular siderophore biosynthesis; expression is up-regulated by iron starvation and downregulated under iron-replete conditions	missense_variant	F14403,A1163	2	A	G	c.995A>G	p.Tyr332Cys	909217
Afu3g03420	Cluster_11	Fusarine C	sidD Verified ORF; Fusarinine C non-ribosomal peptide synthetase (NRPS) involved in extracellular siderophore biosynthesis; expression is up-regulated by iron starvation and downregulated under iron-replete conditions	missense_variant	LMB35Aa,leeds1,MO79587EXP,F15927	4	G	A	c.1231G>A	p.Asp411Asn	909453
Afu3g03420	Cluster_11	Fusarine C	sidD Verified ORF; Fusarinine C non-ribosomal peptide synthetase (NRPS) involved in extracellular siderophore biosynthesis; expression is up-regulated by iron starvation and downregulated under iron-replete conditions	missense_variant	F5211G	1	A	G	c.1489A>G	p.Asn497Asp	909711
Afu3g03420	Cluster_11	Fusarine C	sidD Verified ORF; Fusarinine C non-ribosomal peptide synthetase (NRPS) involved in extracellular siderophore biosynthesis; expression is up-regulated by iron starvation and downregulated under iron-replete conditions	missense_variant	dutch1,dutch2,dutch3,dutch4,F17582,Afu942,dutch8,dutch7,Afu1042,Afu166,Afu591,Afu218,Afu257,F13619,F16216,Afu343,Afu124	17	A	T	c.1650A>T	p.Glu550Asp	909872
Afu3g03420	Cluster_11	Fusarine C	sidD Verified ORF; Fusarinine C non-ribosomal peptide synthetase (NRPS) involved in extracellular siderophore biosynthesis; expression is up-regulated by iron starvation and downregulated under iron-replete conditions	missense_variant	LMB35Aa,leeds1,MO79587EXP,F15927	4	C	A	c.1793C>A	p.Pro598His	910015
Afu3g03420	Cluster_11	Fusarine C	sidD Verified ORF; Fusarinine C non-ribosomal peptide synthetase (NRPS) involved in extracellular siderophore biosynthesis; expression is up-regulated by iron starvation and downregulated under iron-replete conditions	missense_variant	AF90	1	G	A	c.2326G>A	p.Ala776Thr	910548
Afu3g03420	Cluster_11	Fusarine C	sidD Verified ORF; Fusarinine C non-ribosomal peptide synthetase (NRPS) involved in extracellular siderophore biosynthesis; expression is up-regulated by iron starvation and downregulated under iron-replete conditions	missense_variant	AF90	1	C	T	c.2327C>T	p.Ala776Val	910549
Afu3g03420	Cluster_11	Fusarine C	sidD Verified ORF; Fusarinine C non-ribosomal peptide synthetase (NRPS) involved in extracellular siderophore biosynthesis; expression is up-regulated by iron starvation and downregulated under iron-replete conditions	missense_variant	leeds5,leeds4,F17582,F16216,F17764,F16311,leeds2,MO89263LAB,F7763,F15390,leeds6,MO76959EXP,F5211G,F16134,MO91298SB,MO68507EXP,AF72,F17729,dutch1,dutch2,dutch3,dutch4,dutch5,dutch6,dutch7,dutch8,MO69250EXP,F15927,Afu591,Afu218,Afu257,F13619,F12219,MO54056EXP,F18085,leeds1,AF41,Afu942,Afu1042,LMB35Aa,F14532,F14513G,AF90,Afu166,leeds3,MO79587EXP,F14946G,AF65,F13952,JCM10253,F12636,1F1SWF4,F17729W,MO…	61	T	G	c.2356T>G	p.Cys786Gly	910578
Afu3g03420	Cluster_11	Fusarine C	sidD Verified ORF; Fusarinine C non-ribosomal peptide synthetase (NRPS) involved in extracellular siderophore biosynthesis; expression is up-regulated by iron starvation and downregulated under iron-replete conditions	missense_variant	LMB35Aa,leeds1,MO79587EXP,F15927	4	A	T	c.2569A>T	p.Met857Leu	910791
Afu3g03420	Cluster_11	Fusarine C	sidD Verified ORF; Fusarinine C non-ribosomal peptide synthetase (NRPS) involved in extracellular siderophore biosynthesis; expression is up-regulated by iron starvation and downregulated under iron-replete conditions	missense_variant	LMB35Aa,leeds1,MO79587EXP,F15927	4	C	G	c.3686C>G	p.Ala1229Gly	911908
Afu3g03420	Cluster_11	Fusarine C	sidD Verified ORF; Fusarinine C non-ribosomal peptide synthetase (NRPS) involved in extracellular siderophore biosynthesis; expression is up-regulated by iron starvation and downregulated under iron-replete conditions	missense_variant	dutch6	1	G	A	c.3791G>A	p.Cys1264Tyr	912013
Afu3g03420	Cluster_11	Fusarine C	sidD Verified ORF; Fusarinine C non-ribosomal peptide synthetase (NRPS) involved in extracellular siderophore biosynthesis; expression is up-regulated by iron starvation and downregulated under iron-replete conditions	missense_variant	F17729,F17729W,MO78722EXP,F14946G,F16134	5	G	A	c.4282G>A	p.Ala1428Thr	912504
Afu3g03420	Cluster_11	Fusarine C	sidD Verified ORF; Fusarinine C non-ribosomal peptide synthetase (NRPS) involved in extracellular siderophore biosynthesis; expression is up-regulated by iron starvation and downregulated under iron-replete conditions	missense_variant	LMB35Aa,leeds1,MO79587EXP,F15927	4	C	T	c.4498C>T	p.Leu1500Phe	912720
Afu3g03420	Cluster_11	Fusarine C	sidD Verified ORF; Fusarinine C non-ribosomal peptide synthetase (NRPS) involved in extracellular siderophore biosynthesis; expression is up-regulated by iron starvation and downregulated under iron-replete conditions	missense_variant	leeds5,MO91298SB	2	A	G	c.4549A>G	p.Asn1517Asp	912771
Afu3g03420	Cluster_11	Fusarine C	sidD Verified ORF; Fusarinine C non-ribosomal peptide synthetase (NRPS) involved in extracellular siderophore biosynthesis; expression is up-regulated by iron starvation and downregulated under iron-replete conditions	missense_variant	LMB35Aa,leeds1,MO79587EXP,F15927	4	A	G	c.4559A>G	p.Asp1520Gly	912781
Afu3g03420	Cluster_11	Fusarine C	sidD Verified ORF; Fusarinine C non-ribosomal peptide synthetase (NRPS) involved in extracellular siderophore biosynthesis; expression is up-regulated by iron starvation and downregulated under iron-replete conditions	missense_variant	LMB35Aa,leeds1,MO79587EXP,F15927	4	A	C	c.5048A>C	p.Asp1683Ala	913270
Afu3g03420	Cluster_11	Fusarine C	sidD Verified ORF; Fusarinine C non-ribosomal peptide synthetase (NRPS) involved in extracellular siderophore biosynthesis; expression is up-regulated by iron starvation and downregulated under iron-replete conditions	missense_variant	LMB35Aa,leeds1,MO79587EXP,F15927	4	G	A	c.5374G>A	p.Gly1792Ser	913596
Afu3g03420	Cluster_11	Fusarine C	sidD Verified ORF; Fusarinine C non-ribosomal peptide synthetase (NRPS) involved in extracellular siderophore biosynthesis; expression is up-regulated by iron starvation and downregulated under iron-replete conditions	missense_variant	MO79587EXP	1	A	T	c.5414A>T	p.Tyr1805Phe	913636
Afu3g03420	Cluster_11	Fusarine C	sidD Verified ORF; Fusarinine C non-ribosomal peptide synthetase (NRPS) involved in extracellular siderophore biosynthesis; expression is up-regulated by iron starvation and downregulated under iron-replete conditions	missense_variant	F15927	1	G	T	c.5734G>T	p.Asp1912Tyr	913956
Afu3g03420	Cluster_11	Fusarine C	sidD Verified ORF; Fusarinine C non-ribosomal peptide synthetase (NRPS) involved in extracellular siderophore biosynthesis; expression is up-regulated by iron starvation and downregulated under iron-replete conditions	missense_variant	leeds5,MO91298SB,F7763,leeds3,leeds2	5	G	A	c.5752G>A	p.Val1918Ile	913974
Afu3g03420	Cluster_11	Fusarine C	sidD Verified ORF; Fusarinine C non-ribosomal peptide synthetase (NRPS) involved in extracellular siderophore biosynthesis; expression is up-regulated by iron starvation and downregulated under iron-replete conditions	missense_variant	LMB35Aa,leeds1,MO79587EXP,F15927	4	T	C	c.5798T>C	p.Met1933Thr	914020
Afu3g03420	Cluster_11	Fusarine C	sidD Verified ORF; Fusarinine C non-ribosomal peptide synthetase (NRPS) involved in extracellular siderophore biosynthesis; expression is up-regulated by iron starvation and downregulated under iron-replete conditions	missense_variant	LMB35Aa,leeds1,MO79587EXP,F15927	4	T	C	c.6011T>C	p.Met2004Thr	914233
[truncated: 2,142 more rows]
